# Supplementary material for: Type II porous ionic liquid based on metal-organic cages that enables l-tryptophan identification
Source: Nat Commun. 2022 Apr 29;13:2353. doi: 10.1038/s41467-022-30092-2 (PMC9054828; doi:10.1038/s41467-022-30092-2)
Supplement: Supplementary file 2 — Source Data [file 41467_2022_30092_MOESM2_ESM.zip]

Archive with 7 entries (6 files):
- Simulation_Support_File/
- Simulation_Support_File/HD.itp
- Simulation_Support_File/PHE.itp
- Simulation_Support_File/THTP.itp
- Simulation_Support_File/TRP.itp
- Simulation_Support_File/TYR.itp
- SourceData.xlsx
