# Supplementary material for: Type II porous ionic liquid based on metal-organic cages that enables l-tryptophan identification
Source: Nat Commun. 2022 Apr 29;13:2353. doi: 10.1038/s41467-022-30092-2 (PMC9054828; doi:10.1038/s41467-022-30092-2)
Supplement: Supplementary file 2 — Source Data [file 41467_2022_30092_MOESM2_ESM.zip › Simulation_Support_File/HD.itp]

;
[ moleculetype ]
; Name   nrexcl
HG4P     3
[ atoms ]
;  nr  type  resnr  resid  atom  cgnr  charge    mass
    1 BROpt    1    HG4P    BR7    1     -0.12075187  79.9040
    2  CAro    1    HG4P    C64    2      0.08821093  12.0110
    3  CAro    1    HG4P    C28    3     -0.01940944  12.0110
    4    HC    1    HG4P     H8    4      0.09735947   1.0080
    5  CAro    1    HG4P    C16    5      0.00117421  12.0110
    6     C    1    HG4P     C6    6      0.39375564  12.0110
    7  OAlc    1    HG4P     O2    7     -0.32216257  15.9994
    8    FE     1    HG4P    V3    8      0.68375941  50.9414
    9    OM    1    HG4P    O34    9     -0.28640111  15.9994
   10  OAlc    1    HG4P     O3   10     -0.32733154  15.9994
   11     C    1    HG4P     C1   11      0.39694082  12.0110
   12  OAlc    1    HG4P     O7   12     -0.31468777  15.9994
   13    FE     1    HG4P     FE  13      0.67899055  50.9414
   14 OEOpt    1    HG4P    O50   14     -0.41869176  15.9994
   15    OM    1    HG4P    O63   15     -0.28851079  15.9994
   16  OAlc    1    HG4P    O11   16     -0.31015145  15.9994
   17     C    1    HG4P     C9   17      0.39401543  12.0110
   18  OAlc    1    HG4P    O13   18     -0.33199039  15.9994
   19    FE     1    HG4P    V5   19      0.68236628  50.9414
   20 OEOpt    1    HG4P    O46   20     -0.41830227  15.9994
   21    OM    1    HG4P    O58   21     -0.28371274  15.9994
   22  OAlc    1    HG4P    O24   22     -0.32290148  15.9994
   23     C    1    HG4P     C8   23      0.39474901  12.0110
   24  OAlc    1    HG4P    O16   24     -0.32231627  15.9994
   25    FE     1    HG4P    V7   25      0.68297676  50.9414
   26  OAlc    1    HG4P    O10   26     -0.32855266  15.9994
   27    OM    1    HG4P    O42   27     -0.28871070  15.9994
   28 OEOpt    1    HG4P    O44   28     -0.42115176  15.9994
   29 OEOpt    1    HG4P    O48   29     -0.42098059  15.9994
   30  CAro    1    HG4P    C30   30      0.00159609  12.0110
   31  CAro    1    HG4P    C14   31     -0.01924046  12.0110
   32    HC    1    HG4P     H4   32      0.09640184   1.0080
   33  CAro    1    HG4P    C60   33      0.08689834  12.0110
   34 BROpt    1    HG4P    BR3   34     -0.11774569  79.9040
   35  CAro    1    HG4P    C46   35     -0.01907595  12.0110
   36    HC    1    HG4P    H18   36      0.09958604   1.0080
   37  CAro    1    HG4P    C24   37     -0.00036759  12.0110
   38  CAro    1    HG4P    C48   38     -0.01137689  12.0110
   39    HC    1    HG4P    H20   39      0.11436508   1.0080
   40     C    1    HG4P    C34   40      0.39014772  12.0110
   41  OAlc    1    HG4P    O20   41     -0.31640930  15.9994
   42    FE     1    HG4P   V11   42      0.68184034  50.9414
   43    OM    1    HG4P    O60   43     -0.28623746  15.9994
   44  OAlc    1    HG4P    O29   44     -0.33072733  15.9994
   45     C    1    HG4P    C55   45      0.39308071  12.0110
   46  CAro    1    HG4P    C25   46      0.00109022  12.0110
   47  CAro    1    HG4P    C49   47     -0.02104520  12.0110
   48    HC    1    HG4P    H21   48      0.09743138   1.0080
   49  CAro    1    HG4P    C61   49      0.08878369  12.0110
   50 BROpt    1    HG4P    BR4   50     -0.12040426  79.9040
   51  CAro    1    HG4P    C39   51     -0.02062860  12.0110
   52    HC    1    HG4P    H13   52      0.09625399   1.0080
   53  CAro    1    HG4P    C51   53      0.00124040  12.0110
   54  CAro    1    HG4P    C57   54     -0.00672130  12.0110
   55    HC    1    HG4P    H23   55      0.11024368   1.0080
   56  OAlc    1    HG4P    O25   56     -0.31867774  15.9994
   57    FE     1    HG4P   V13   57      0.68278434  50.9414
   58 OEOpt    1    HG4P    O40   58     -0.41930313  15.9994
   59    OM    1    HG4P    O62   59     -0.29183079  15.9994
   60  OAlc    1    HG4P    O17   60     -0.31936713  15.9994
   61     C    1    HG4P    C53   61      0.39264901  12.0110
   62  OAlc    1    HG4P     O5   62     -0.32358583  15.9994
   63    FE     1    HG4P    V9   63      0.67959741  50.9414
   64 OEOpt    1    HG4P    O36   64     -0.41821726  15.9994
   65    OM    1    HG4P    O52   65     -0.28496113  15.9994
   66  OAlc    1    HG4P    O22   66     -0.31723156  15.9994
   67     C    1    HG4P    C42   67      0.39233527  12.0110
   68  OAlc    1    HG4P    O28   68     -0.32493690  15.9994
   69    FE     1    HG4P   V15   69      0.68357032  50.9414
   70 OEOpt    1    HG4P    O32   70     -0.42083938  15.9994
   71  OAlc    1    HG4P    O38   71     -0.31989426  15.9994
   72    OM    1    HG4P    O54   72     -0.28956353  15.9994
   73 OEOpt    1    HG4P    O56   73     -0.41904791  15.9994
   74  CAro    1    HG4P    C18   74     -0.00042829  12.0110
   75  CAro    1    HG4P    C20   75     -0.02024886  12.0110
   76    HC    1    HG4P     H6   76      0.09669995   1.0080
   77  CAro    1    HG4P    C22   77      0.08961281  12.0110
   78 BROpt    1    HG4P    BR1   78     -0.12436616  79.9040
   79  CAro    1    HG4P     C4   79     -0.01981162  12.0110
   80    HC    1    HG4P     H2   80      0.09583170   1.0080
   81  CAro    1    HG4P    C12   81     -0.00173052  12.0110
   82  CAro    1    HG4P    C44   82     -0.00935830  12.0110
   83    HC    1    HG4P    H16   83      0.11040860   1.0080
   84     C    1    HG4P     C2   84      0.39716380  12.0110
   85  OAlc    1    HG4P     O4   85     -0.32792739  15.9994
   86    FE     1    HG4P    V2   86      0.68378347  50.9414
   87    OM    1    HG4P    O33   87     -0.28634403  15.9994
   88  OAlc    1    HG4P     O1   88     -0.32180720  15.9994
   89     C    1    HG4P     C5   89      0.39365499  12.0110
   90  CAro    1    HG4P    C15   90      0.00118539  12.0110
   91  CAro    1    HG4P    C27   91     -0.01932563  12.0110
   92    HC    1    HG4P     H7   92      0.09753217   1.0080
   93  CAro    1    HG4P    C63   93      0.08816457  12.0110
   94 BROpt    1    HG4P    BR6   94     -0.12065447  79.9040
   95  CAro    1    HG4P    C35   95     -0.02078966  12.0110
   96    HC    1    HG4P    H11   96      0.09857834   1.0080
   97  CAro    1    HG4P    C37   97      0.00048419  12.0110
   98  CAro    1    HG4P    C31   98     -0.00916819  12.0110
   99    HC    1    HG4P     H9   99      0.11175841   1.0080
  100  OAlc    1    HG4P     O9  100     -0.32884730  15.9994
  101    FE     1    HG4P    V6  101      0.68308588  50.9414
  102    OM    1    HG4P    O41  102     -0.28874163  15.9994
  103 OEOpt    1    HG4P    O43  103     -0.42115001  15.9994
  104  OAlc    1    HG4P    O15  104     -0.32216256  15.9994
  105     C    1    HG4P     C7  105      0.39471058  12.0110
  106  OAlc    1    HG4P    O23  106     -0.32292051  15.9994
  107    FE     1    HG4P    V4  107      0.68233383  50.9414
  108 OEOpt    1    HG4P    O47  108     -0.42088242  15.9994
  109    OM    1    HG4P    O57  109     -0.28372042  15.9994
  110  OAlc    1    HG4P    O14  110     -0.33201497  15.9994
  111     C    1    HG4P    C10  111      0.39394481  12.0110
  112  OAlc    1    HG4P    O12  112     -0.31049481  15.9994
  113    FE     1    HG4P    V1  113      0.67879463  50.9414
  114  OAlc    1    HG4P     O8  114     -0.31400818  15.9994
  115 OEOpt    1    HG4P    O45  115     -0.41818570  15.9994
  116 OEOpt    1    HG4P    O49  116     -0.41871656  15.9994
  117    OM    1    HG4P    O64  117     -0.28849456  15.9994
  118  CAro    1    HG4P    C52  118      0.00130105  12.0110
  119  CAro    1    HG4P    C40  119     -0.02058271  12.0110
  120    HC    1    HG4P    H14  120      0.09637488   1.0080
  121  CAro    1    HG4P    C62  121      0.08883893  12.0110
  122 BROpt    1    HG4P    BR5  122     -0.12047711  79.9040
  123  CAro    1    HG4P    C50  123     -0.02097958  12.0110
  124    HC    1    HG4P    H22  124      0.09746980   1.0080
  125  CAro    1    HG4P    C26  125      0.00118089  12.0110
  126  CAro    1    HG4P    C58  126     -0.00669375  12.0110
  127    HC    1    HG4P    H24  127      0.11045405   1.0080
  128     C    1    HG4P    C56  128      0.39286107  12.0110
  129  OAlc    1    HG4P    O26  129     -0.31838209  15.9994
  130    FE     1    HG4P   V12  130      0.68279625  50.9414
  131    OM    1    HG4P    O61  131     -0.29177046  15.9994
  132  OAlc    1    HG4P    O18  132     -0.31928800  15.9994
  133     C    1    HG4P    C54  133      0.39271127  12.0110
  134  CAro    1    HG4P    C38  134      0.00048944  12.0110
  135  CAro    1    HG4P    C32  135     -0.00908452  12.0110
  136    HC    1    HG4P    H10  136      0.11163091   1.0080
  137  CAro    1    HG4P    C36  137     -0.02071288  12.0110
  138    HC    1    HG4P    H12  138      0.09837146   1.0080
  139  OAlc    1    HG4P     O6  139     -0.32346480  15.9994
  140    FE     1    HG4P    V8  140      0.67954399  50.9414
  141 OEOpt    1    HG4P    O35  141     -0.41816991  15.9994
  142    OM    1    HG4P    O51  142     -0.28495784  15.9994
  143  OAlc    1    HG4P    O21  143     -0.31758850  15.9994
  144     C    1    HG4P    C41  144      0.39236797  12.0110
  145  CAro    1    HG4P    C17  145     -0.00045819  12.0110
  146  CAro    1    HG4P    C19  146     -0.02024180  12.0110
  147    HC    1    HG4P     H5  147      0.09663393   1.0080
  148  CAro    1    HG4P    C21  148      0.08963594  12.0110
  149 BROpt    1    HG4P     BR  149     -0.12418347  79.9040
  150  CAro    1    HG4P     C3  150     -0.01977674  12.0110
  151    HC    1    HG4P     H1  151      0.09584419   1.0080
  152  CAro    1    HG4P    C11  152     -0.00160794  12.0110
  153  CAro    1    HG4P    C43  153     -0.00937629  12.0110
  154    HC    1    HG4P    H15  154      0.11037712   1.0080
  155  OAlc    1    HG4P    O27  155     -0.32449296  15.9994
  156    FE     1    HG4P   V14  156      0.68338223  50.9414
  157    OM    1    HG4P    O53  157     -0.28944476  15.9994
  158 OEOpt    1    HG4P    O55  158     -0.41900001  15.9994
  159 OEOpt    1    HG4P    O31  159     -0.42079595  15.9994
  160    FE     1    HG4P   V10  160      0.68195323  50.9414
  161  OAlc    1    HG4P    O30  161     -0.33110489  15.9994
  162 OEOpt    1    HG4P    O39  162     -0.41937753  15.9994
  163    OM    1    HG4P    O59  163     -0.28639018  15.9994
  164  OAlc    1    HG4P    O19  164     -0.31650488  15.9994
  165     C    1    HG4P    C33  165      0.39003113  12.0110
  166  OAlc    1    HG4P    O37  166     -0.31985355  15.9994
  167  CAro    1    HG4P    C23  167     -0.00034417  12.0110
  168  CAro    1    HG4P    C45  168     -0.01893508  12.0110
  169    HC    1    HG4P    H17  169      0.09964059   1.0080
  170  CAro    1    HG4P    C59  170      0.08688729  12.0110
  171 BROpt    1    HG4P    BR2  171     -0.11810388  79.9040
  172  CAro    1    HG4P    C13  172     -0.01916455  12.0110
  173    HC    1    HG4P     H3  173      0.09652401   1.0080
  174  CAro    1    HG4P    C29  174      0.00169027  12.0110
  175  CAro    1    HG4P    C47  175     -0.01139826  12.0110
  176    HC    1    HG4P    H19  176      0.11447834   1.0080
  177    CL    1    HG4P    Cl1  177     -0.34760488  35.4500
  178    CL    1    HG4P    Cl2  178     -0.34737838  35.4500
  179    CL    1    HG4P    Cl3  179     -0.35066473  35.4500
  180    CL    1    HG4P    Cl4  180     -0.35058386  35.4500
  
[ bonds ]
;  ai   aj  funct   c0         c1
    177    86   2   0.2800  1.8006e+04
    177   101   2   0.2800  1.8006e+04
	177   107   2   0.2800  1.8006e+04
	177   113   2   0.2800  1.8006e+04

    178     8   2   0.2800  1.8006e+04
    178    13   2   0.2800  1.8006e+04
	178    19   2   0.2800  1.8006e+04
	178    25   2   0.2800  1.8006e+04

    179    42   2   0.2800  1.8006e+04
    179    57   2   0.2800  1.8006e+04
	179    63   2   0.2800  1.8006e+04
	179    69   2   0.2800  1.8006e+04

    180    86   2   0.2800  1.8006e+04
    180   101   2   0.2800  1.8006e+04
	180   107   2   0.2800  1.8006e+04
	180   113   2   0.2800  1.8006e+04
	
    1    2    2   0.1900   1.8006e+06
    2    3    2   0.1390   8.6600e+06
    2  137    2   0.1390   8.6600e+06
    3    4    2   0.1070   1.7032e+07
    3    5    2   0.1390   8.6600e+06
    5    6    2   0.1530   7.1500e+06
    5  135    2   0.1390   8.6600e+06
    6    7    2   0.1265   1.3100e+07
    6   26    2   0.1250   1.3400e+07
    7    8    2   0.2040   5.0300e+06
    8    9    2   0.1610   4.8400e+06
    8   10    2   0.2040   5.0300e+06
    8   14    2   0.1800   1.8519e+06
    8   28    2   0.1800   1.8519e+06
   10   11    2   0.1265   1.3100e+07
   11   12    2   0.1250   1.3400e+07
   11  152    2   0.1530   7.1500e+06
   12   13    2   0.2050   2.3795e+05
   13   14    2   0.1820   1.6604e+06
   13   15    2   0.1600   2.1484e+06
   13   16    2   0.2050   2.3795e+05
   13   20    2   0.1820   1.6604e+06
   16   17    2   0.1250   1.3400e+07
   17   18    2   0.1265   1.3100e+07
   17   53    2   0.1530   7.1500e+06
   18   19    2   0.2040   5.0300e+06
   19   20    2   0.1800   1.8519e+06
   19   21    2   0.1610   4.8400e+06
   19   22    2   0.2040   5.0300e+06
   19   29    2   0.1800   1.8519e+06
   22   23    2   0.1265   1.3100e+07
   23   24    2   0.1250   1.3400e+07
   23   30    2   0.1530   7.1500e+06
   24   25    2   0.2050   2.3795e+05
   25   26    2   0.2050   2.3795e+05
   25   27    2   0.1600   2.1484e+06
   25   28    2   0.1820   1.6604e+06
   25   29    2   0.1820   1.6604e+06
   30   31    2   0.1390   8.6600e+06
   30   38    2   0.1390   8.6600e+06
   31   32    2   0.1070   1.7032e+07
   31   33    2   0.1390   8.6600e+06
   33   34    2   0.1900   1.8006e+06
   33   35    2   0.1390   8.6600e+06
   35   36    2   0.1070   1.7032e+07
   35   37    2   0.1390   8.6600e+06
   37   38    2   0.1390   8.6600e+06
   37   40    2   0.1530   7.1500e+06
   38   39    2   0.1070   1.7032e+07
   40   41    2   0.1265   1.3100e+07
   40   71    2   0.1250   1.3400e+07
   41   42    2   0.2040   5.0300e+06
   42   43    2   0.1610   4.8400e+06
   42   44    2   0.2040   5.0300e+06
   42   58    2   0.1800   1.8519e+06
   42   70    2   0.1800   1.8519e+06
   44   45    2   0.1265   1.3100e+07
   45   46    2   0.1530   7.1500e+06
   45   56    2   0.1250   1.3400e+07
   46   47    2   0.1390   8.6600e+06
   46   54    2   0.1390   8.6600e+06
   47   48    2   0.1070   1.7032e+07
   47   49    2   0.1390   8.6600e+06
   49   50    2   0.1900   1.8006e+06
   49   51    2   0.1390   8.6600e+06
   51   52    2   0.1070   1.7032e+07
   51   53    2   0.1390   8.6600e+06
   53   54    2   0.1390   8.6600e+06
   54   55    2   0.1070   1.7032e+07
   56   57    2   0.2050   2.3795e+05
   57   58    2   0.1820   1.6604e+06
   57   59    2   0.1600   2.1484e+06
   57   60    2   0.2050   2.3795e+05
   57   64    2   0.1820   1.6604e+06
   60   61    2   0.1250   1.3400e+07
   61   62    2   0.1265   1.3100e+07
   61   97    2   0.1530   7.1500e+06
   62   63    2   0.2040   5.0300e+06
   63   64    2   0.1800   1.8519e+06
   63   65    2   0.1610   4.8400e+06
   63   66    2   0.2040   5.0300e+06
   63   73    2   0.1800   1.8519e+06
   66   67    2   0.1265   1.3100e+07
   67   68    2   0.1250   1.3400e+07
   67   74    2   0.1530   7.1500e+06
   68   69    2   0.2050   2.3795e+05
   69   70    2   0.1820   1.6604e+06
   69   71    2   0.2050   2.3795e+05
   69   72    2   0.1600   2.1484e+06
   69   73    2   0.1820   1.6604e+06
   74   75    2   0.1390   8.6600e+06
   74   82    2   0.1390   8.6600e+06
   75   76    2   0.1070   1.7032e+07
   75   77    2   0.1390   8.6600e+06
   77   78    2   0.1900   1.8006e+06
   77   79    2   0.1390   8.6600e+06
   79   80    2   0.1070   1.7032e+07
   79   81    2   0.1390   8.6600e+06
   81   82    2   0.1390   8.6600e+06
   81   84    2   0.1530   7.1500e+06
   82   83    2   0.1070   1.7032e+07
   84   85    2   0.1265   1.3100e+07
   84  114    2   0.1250   1.3400e+07
   85   86    2   0.2040   5.0300e+06
   86   87    2   0.1610   4.8400e+06
   86   88    2   0.2040   5.0300e+06
   86  103    2   0.1800   1.8519e+06
   86  116    2   0.1800   1.8519e+06
   88   89    2   0.1265   1.3100e+07
   89   90    2   0.1530   7.1500e+06
   89  100    2   0.1250   1.3400e+07
   90   91    2   0.1390   8.6600e+06
   90   98    2   0.1390   8.6600e+06
   91   92    2   0.1070   1.7032e+07
   91   93    2   0.1390   8.6600e+06
   93   94    2   0.1900   1.8006e+06
   93   95    2   0.1390   8.6600e+06
   95   96    2   0.1070   1.7032e+07
   95   97    2   0.1390   8.6600e+06
   97   98    2   0.1390   8.6600e+06
   98   99    2   0.1070   1.7032e+07
  100  101    2   0.2050   2.3795e+05
  101  102    2   0.1600   2.1484e+06
  101  103    2   0.1820   1.6604e+06
  101  104    2   0.2050   2.3795e+05
  101  108    2   0.1820   1.6604e+06
  104  105    2   0.1250   1.3400e+07
  105  106    2   0.1265   1.3100e+07
  105  174    2   0.1530   7.1500e+06
  106  107    2   0.2040   5.0300e+06
  107  108    2   0.1800   1.8519e+06
  107  109    2   0.1610   4.8400e+06
  107  110    2   0.2040   5.0300e+06
  107  115    2   0.1800   1.8519e+06
  110  111    2   0.1265   1.3100e+07
  111  112    2   0.1250   1.3400e+07
  111  118    2   0.1530   7.1500e+06
  112  113    2   0.2050   2.3795e+05
  113  114    2   0.2050   2.3795e+05
  113  115    2   0.1820   1.6604e+06
  113  116    2   0.1820   1.6604e+06
  113  117    2   0.1600   2.1484e+06
  118  119    2   0.1390   8.6600e+06
  118  126    2   0.1390   8.6600e+06
  119  120    2   0.1070   1.7032e+07
  119  121    2   0.1390   8.6600e+06
  121  122    2   0.1900   1.8006e+06
  121  123    2   0.1390   8.6600e+06
  123  124    2   0.1070   1.7032e+07
  123  125    2   0.1390   8.6600e+06
  125  126    2   0.1390   8.6600e+06
  125  128    2   0.1530   7.1500e+06
  126  127    2   0.1070   1.7032e+07
  128  129    2   0.1250   1.3400e+07
  128  161    2   0.1265   1.3100e+07
  129  130    2   0.2050   2.3795e+05
  130  131    2   0.1600   2.1484e+06
  130  132    2   0.2050   2.3795e+05
  130  141    2   0.1820   1.6604e+06
  130  162    2   0.1820   1.6604e+06
  132  133    2   0.1250   1.3400e+07
  133  134    2   0.1530   7.1500e+06
  133  139    2   0.1265   1.3100e+07
  134  135    2   0.1390   8.6600e+06
  134  137    2   0.1390   8.6600e+06
  135  136    2   0.1070   1.7032e+07
  137  138    2   0.1070   1.7032e+07
  139  140    2   0.2040   5.0300e+06
  140  141    2   0.1800   1.8519e+06
  140  142    2   0.1610   4.8400e+06
  140  143    2   0.2040   5.0300e+06
  140  158    2   0.1800   1.8519e+06
  143  144    2   0.1265   1.3100e+07
  144  145    2   0.1530   7.1500e+06
  144  155    2   0.1250   1.3400e+07
  145  146    2   0.1390   8.6600e+06
  145  153    2   0.1390   8.6600e+06
  146  147    2   0.1070   1.7032e+07
  146  148    2   0.1390   8.6600e+06
  148  149    2   0.1900   1.8006e+06
  148  150    2   0.1390   8.6600e+06
  150  151    2   0.1070   1.7032e+07
  150  152    2   0.1390   8.6600e+06
  152  153    2   0.1390   8.6600e+06
  153  154    2   0.1070   1.7032e+07
  155  156    2   0.2050   2.3795e+05
  156  157    2   0.1600   2.1484e+06
  156  158    2   0.1820   1.6604e+06
  156  159    2   0.1820   1.6604e+06
  156  166    2   0.2050   2.3795e+05
  159  160    2   0.1800   1.8519e+06
  160  161    2   0.2040   5.0300e+06
  160  162    2   0.1800   1.8519e+06
  160  163    2   0.1610   4.8400e+06
  160  164    2   0.2040   5.0300e+06
  164  165    2   0.1265   1.3100e+07
  165  166    2   0.1250   1.3400e+07
  165  167    2   0.1530   7.1500e+06
  167  168    2   0.1390   8.6600e+06
  167  175    2   0.1390   8.6600e+06
  168  169    2   0.1070   1.7032e+07
  168  170    2   0.1390   8.6600e+06
  170  171    2   0.1900   1.8006e+06
  170  172    2   0.1390   8.6600e+06
  172  173    2   0.1070   1.7032e+07
  172  174    2   0.1390   8.6600e+06
  174  175    2   0.1390   8.6600e+06
  175  176    2   0.1070   1.7032e+07
[ pairs ]
;  ai   aj  funct  ;  all 1-4 pairs but the ones excluded in GROMOS itp
    1    4    1
    1    5    1
    1  134    1
    1  138    1
    2    6    1
    2  133    1
    3    7    1
    3   26    1
    3  136    1
    3  138    1
    4    6    1
    4  135    1
    4  137    1
    5    8    1
    5   25    1
    5  133    1
    6    9    1
    6   10    1
    6   14    1
    6   24    1
    6   27    1
    6   28    1
    6   29    1
    6  134    1
    6  136    1
    7   11    1
    7   13    1
    7   25    1
    7  135    1
    8   12    1
    8   15    1
    8   16    1
    8   20    1
    8   24    1
    8   26    1
    8   27    1
    8   29    1
    8  152    1
    9   11    1
    9   13    1
    9   25    1
   10   13    1
   10   25    1
   10  150    1
   10  153    1
   11   14    1
   11   15    1
   11   16    1
   11   20    1
   11   28    1
   11  145    1
   11  148    1
   11  151    1
   11  154    1
   12   17    1
   12   19    1
   12  150    1
   12  153    1
   13   18    1
   13   21    1
   13   22    1
   13   28    1
   13   29    1
   13   53    1
   13  152    1
   14   17    1
   14   19    1
   14   25    1
   15   17    1
   15   19    1
   16   19    1
   16   51    1
   16   54    1
   17   20    1
   17   21    1
   17   22    1
   17   29    1
   17   46    1
   17   49    1
   17   52    1
   17   55    1
   18   23    1
   18   25    1
   18   51    1
   18   54    1
   19   24    1
   19   26    1
   19   27    1
   19   28    1
   19   30    1
   19   53    1
   20   23    1
   20   25    1
   21   23    1
   21   25    1
   22   25    1
   22   31    1
   22   38    1
   23   26    1
   23   27    1
   23   28    1
   23   29    1
   23   32    1
   23   33    1
   23   37    1
   23   39    1
   24   31    1
   24   38    1
   25   30    1
   26  135    1
   30   34    1
   30   40    1
   31   36    1
   31   39    1
   32   34    1
   32   35    1
   32   38    1
   33   40    1
   34   36    1
   34   37    1
   35   39    1
   35   41    1
   35   71    1
   36   38    1
   36   40    1
   37   42    1
   37   69    1
   38   41    1
   38   71    1
   39   40    1
   40   43    1
   40   44    1
   40   58    1
   40   68    1
   40   70    1
   40   72    1
   40   73    1
   41   45    1
   41   57    1
   41   69    1
   42   46    1
   42   56    1
   42   59    1
   42   60    1
   42   64    1
   42   68    1
   42   71    1
   42   72    1
   42   73    1
   43   45    1
   43   57    1
   43   69    1
   44   47    1
   44   54    1
   44   57    1
   44   69    1
   45   48    1
   45   49    1
   45   53    1
   45   55    1
   45   58    1
   45   59    1
   45   60    1
   45   64    1
   45   70    1
   46   50    1
   46   57    1
   47   52    1
   47   55    1
   47   56    1
   48   50    1
   48   51    1
   48   54    1
   50   52    1
   50   53    1
   51   55    1
   52   54    1
   54   56    1
   56   61    1
   56   63    1
   57   62    1
   57   65    1
   57   66    1
   57   70    1
   57   73    1
   57   97    1
   58   61    1
   58   63    1
   58   69    1
   59   61    1
   59   63    1
   60   63    1
   60   95    1
   60   98    1
   61   64    1
   61   65    1
   61   66    1
   61   73    1
   61   90    1
   61   93    1
   61   96    1
   61   99    1
   62   67    1
   62   69    1
   62   95    1
   62   98    1
   63   68    1
   63   70    1
   63   71    1
   63   72    1
   63   74    1
   63   97    1
   64   67    1
   64   69    1
   65   67    1
   65   69    1
   66   69    1
   66   75    1
   66   82    1
   67   70    1
   67   71    1
   67   72    1
   67   73    1
   67   76    1
   67   77    1
   67   81    1
   67   83    1
   68   75    1
   68   82    1
   69   74    1
   74   78    1
   74   84    1
   75   80    1
   75   83    1
   76   78    1
   76   79    1
   76   82    1
   77   84    1
   78   80    1
   78   81    1
   79   83    1
   79   85    1
   79  114    1
   80   82    1
   80   84    1
   81   86    1
   81  113    1
   82   85    1
   82  114    1
   83   84    1
   84   87    1
   84   88    1
   84  103    1
   84  112    1
   84  115    1
   84  116    1
   84  117    1
   85   89    1
   85  101    1
   85  113    1
   86   90    1
   86  100    1
   86  102    1
   86  104    1
   86  108    1
   86  112    1
   86  114    1
   86  115    1
   86  117    1
   87   89    1
   87  101    1
   87  113    1
   88   91    1
   88   98    1
   88  101    1
   88  113    1
   89   92    1
   89   93    1
   89   97    1
   89   99    1
   89  102    1
   89  103    1
   89  104    1
   89  108    1
   89  116    1
   90   94    1
   90  101    1
   91   96    1
   91   99    1
   91  100    1
   92   94    1
   92   95    1
   92   98    1
   94   96    1
   94   97    1
   95   99    1
   96   98    1
   98  100    1
  100  105    1
  100  107    1
  101  106    1
  101  109    1
  101  110    1
  101  115    1
  101  116    1
  101  174    1
  102  105    1
  102  107    1
  103  105    1
  103  107    1
  103  113    1
  104  107    1
  104  172    1
  104  175    1
  105  108    1
  105  109    1
  105  110    1
  105  115    1
  105  167    1
  105  170    1
  105  173    1
  105  176    1
  106  111    1
  106  113    1
  106  172    1
  106  175    1
  107  112    1
  107  114    1
  107  116    1
  107  117    1
  107  118    1
  107  174    1
  108  111    1
  108  113    1
  109  111    1
  109  113    1
  110  113    1
  110  119    1
  110  126    1
  111  114    1
  111  115    1
  111  116    1
  111  117    1
  111  120    1
  111  121    1
  111  125    1
  111  127    1
  112  119    1
  112  126    1
  113  118    1
  118  122    1
  118  128    1
  119  124    1
  119  127    1
  120  122    1
  120  123    1
  120  126    1
  121  128    1
  122  124    1
  122  125    1
  123  127    1
  123  129    1
  123  161    1
  124  126    1
  124  128    1
  125  130    1
  125  160    1
  126  129    1
  126  161    1
  127  128    1
  128  131    1
  128  132    1
  128  141    1
  128  159    1
  128  162    1
  128  163    1
  128  164    1
  129  133    1
  129  140    1
  129  160    1
  130  134    1
  130  139    1
  130  142    1
  130  143    1
  130  158    1
  130  159    1
  130  161    1
  130  163    1
  130  164    1
  131  133    1
  131  140    1
  131  160    1
  132  135    1
  132  137    1
  132  140    1
  132  160    1
  133  136    1
  133  138    1
  133  141    1
  133  142    1
  133  143    1
  133  158    1
  133  162    1
  134  140    1
  135  138    1
  135  139    1
  136  137    1
  137  139    1
  139  144    1
  139  156    1
  140  145    1
  140  155    1
  140  157    1
  140  159    1
  140  162    1
  140  166    1
  141  144    1
  141  156    1
  141  160    1
  142  144    1
  142  156    1
  143  146    1
  143  153    1
  143  156    1
  144  147    1
  144  148    1
  144  152    1
  144  154    1
  144  157    1
  144  158    1
  144  159    1
  144  166    1
  145  149    1
  145  156    1
  146  151    1
  146  154    1
  146  155    1
  147  149    1
  147  150    1
  147  153    1
  149  151    1
  149  152    1
  150  154    1
  151  153    1
  153  155    1
  155  160    1
  155  165    1
  156  161    1
  156  162    1
  156  163    1
  156  164    1
  156  167    1
  157  160    1
  157  165    1
  158  160    1
  158  165    1
  159  165    1
  160  166    1
  160  167    1
  161  165    1
  162  165    1
  163  165    1
  164  168    1
  164  175    1
  165  169    1
  165  170    1
  165  174    1
  165  176    1
  166  168    1
  166  175    1
  167  171    1
  168  173    1
  168  176    1
  169  171    1
  169  172    1
  169  175    1
  171  173    1
  171  174    1
  172  176    1
  173  175    1
[ angles ]
;  ai   aj   ak  funct   angle     fc
    1    2    3    2    120.00   560.00
    1    2  137    2    120.00   560.00
    3    2  137    2    120.00   560.00
    2    3    4    2    120.00   505.00
    2    3    5    2    120.00   560.00
    4    3    5    2    120.00   505.00
    3    5    6    2    120.00   560.00
    3    5  135    2    120.00   560.00
    6    5  135    2    120.00   560.00
    5    6    7    2    115.00   610.00
    5    6   26    2    117.00   635.00
    7    6   26    2    126.00   770.00
    6    7    8    2    130.00  3398.91
    7    8    9    2     97.90 16311.89
    7    8   10    2     77.60  1049.23
    7    8   14    2    155.00  2215.00
    7    8   28    2     88.30  1201.92
    9    8   10    2     97.90 16311.89
    9    8   14    2    103.00   420.00
    9    8   28    2    103.00   420.00
   10    8   14    2     88.30  1201.92
   10    8   28    2    155.00  2215.00
   14    8   28    2     97.90 16311.89
    8   10   11    2    130.00  3398.91
   10   11   12    2    126.00   770.00
   10   11  152    2    115.00   610.00
   12   11  152    2    117.00   635.00
   11   12   13    2    130.00  3398.91
   12   13   14    2     88.30  1201.92
   12   13   15    2     97.40   469.00
   12   13   16    2     79.10  3422.37
   12   13   20    2    155.00  2215.00
   14   13   15    2    103.00   420.00
   14   13   16    2    155.00  2215.00
   14   13   20    2     97.40   469.00
   15   13   16    2     97.40   469.00
   15   13   20    2    103.00   420.00
   16   13   20    2     88.30  1201.92
    8   14   13    2    127.00  5470.71
   13   16   17    2    130.00  3398.91
   16   17   18    2    126.00   770.00
   16   17   53    2    117.00   635.00
   18   17   53    2    115.00   610.00
   17   18   19    2    130.00  3398.91
   18   19   20    2     88.30  1201.92
   18   19   21    2     97.90 16311.89
   18   19   22    2     77.60  1049.23
   18   19   29    2    155.00  2215.00
   20   19   21    2    103.00   420.00
   20   19   22    2    155.00  2215.00
   20   19   29    2     97.90 16311.89
   21   19   22    2     97.90 16311.89
   21   19   29    2    103.00   420.00
   22   19   29    2     88.30  1201.92
   13   20   19    2    127.00  5470.71
   19   22   23    2    130.00  3398.91
   22   23   24    2    126.00   770.00
   22   23   30    2    115.00   610.00
   24   23   30    2    117.00   635.00
   23   24   25    2    130.00  3398.91
   24   25   26    2     79.10  3422.37
   24   25   27    2     97.40   469.00
   24   25   28    2    155.00  2215.00
   24   25   29    2     88.30  1201.92
   26   25   27    2     97.40   469.00
   26   25   28    2     88.30  1201.92
   26   25   29    2    155.00  2215.00
   27   25   28    2    103.00   420.00
   27   25   29    2    103.00   420.00
   28   25   29    2     97.40   469.00
    6   26   25    2    130.00  3398.91
    8   28   25    2    127.00  5470.71
   19   29   25    2    127.00  5470.71
   23   30   31    2    120.00   560.00
   23   30   38    2    120.00   560.00
   31   30   38    2    120.00   560.00
   30   31   32    2    120.00   505.00
   30   31   33    2    120.00   560.00
   32   31   33    2    120.00   505.00
   31   33   34    2    120.00   560.00
   31   33   35    2    120.00   560.00
   34   33   35    2    120.00   560.00
   33   35   36    2    120.00   505.00
   33   35   37    2    120.00   560.00
   36   35   37    2    120.00   505.00
   35   37   38    2    120.00   560.00
   35   37   40    2    120.00   560.00
   38   37   40    2    120.00   560.00
   30   38   37    2    120.00   560.00
   30   38   39    2    120.00   505.00
   37   38   39    2    120.00   505.00
   37   40   41    2    115.00   610.00
   37   40   71    2    117.00   635.00
   41   40   71    2    126.00   770.00
   40   41   42    2    130.00  3398.91
   41   42   43    2     97.90 16311.89
   41   42   44    2     77.60  1049.23
   41   42   58    2    155.00  2215.00
   41   42   70    2     88.30  1201.92
   43   42   44    2     97.90 16311.89
   43   42   58    2    103.00   420.00
   43   42   70    2    103.00   420.00
   44   42   58    2     88.30  1201.92
   44   42   70    2    157.00 28716.28
   58   42   70    2     97.90 16311.89
   42   44   45    2    130.00  3398.91
   44   45   46    2    115.00   610.00
   44   45   56    2    126.00   770.00
   46   45   56    2    117.00   635.00
   45   46   47    2    120.00   560.00
   45   46   54    2    120.00   560.00
   47   46   54    2    120.00   560.00
   46   47   48    2    120.00   505.00
   46   47   49    2    120.00   560.00
   48   47   49    2    120.00   505.00
   47   49   50    2    120.00   560.00
   47   49   51    2    120.00   560.00
   50   49   51    2    120.00   560.00
   49   51   52    2    120.00   505.00
   49   51   53    2    120.00   560.00
   52   51   53    2    120.00   505.00
   17   53   51    2    120.00   560.00
   17   53   54    2    120.00   560.00
   51   53   54    2    120.00   560.00
   46   54   53    2    120.00   560.00
   46   54   55    2    120.00   505.00
   53   54   55    2    120.00   505.00
   45   56   57    2    130.00  3398.91
   56   57   58    2     88.30  1201.92
   56   57   59    2     97.40   469.00
   56   57   60    2     79.10  3422.37
   56   57   64    2    155.00  2215.00
   58   57   59    2    103.00   420.00
   58   57   60    2    155.00  2215.00
   58   57   64    2     97.40   469.00
   59   57   60    2     97.40   469.00
   59   57   64    2    103.00   420.00
   60   57   64    2     88.30  1201.92
   42   58   57    2    127.00  5470.71
   57   60   61    2    130.00  3398.91
   60   61   62    2    126.00   770.00
   60   61   97    2    117.00   635.00
   62   61   97    2    115.00   610.00
   61   62   63    2    130.00  3398.91
   62   63   64    2     88.30  1201.92
   62   63   65    2     97.90 16311.89
   62   63   66    2     77.60  1049.23
   62   63   73    2    157.00 28716.28
   64   63   65    2    103.00   420.00
   64   63   66    2    155.00  2215.00
   64   63   73    2     97.90 16311.89
   65   63   66    2     97.90 16311.89
   65   63   73    2    103.00   420.00
   66   63   73    2     88.30  1201.92
   57   64   63    2    127.00  5470.71
   63   66   67    2    130.00  3398.91
   66   67   68    2    126.00   770.00
   66   67   74    2    115.00   610.00
   68   67   74    2    117.00   635.00
   67   68   69    2    130.00  3398.91
   68   69   70    2    155.00  2215.00
   68   69   71    2     79.10  3422.37
   68   69   72    2     97.40   469.00
   68   69   73    2     88.30  1201.92
   70   69   71    2     88.30  1201.92
   70   69   72    2    103.00   420.00
   70   69   73    2     97.40   469.00
   71   69   72    2     97.40   469.00
   71   69   73    2    155.00  2215.00
   72   69   73    2    103.00   420.00
   42   70   69    2    127.00  5470.71
   40   71   69    2    130.00  3398.91
   63   73   69    2    127.00  5470.71
   67   74   75    2    120.00   560.00
   67   74   82    2    120.00   560.00
   75   74   82    2    120.00   560.00
   74   75   76    2    120.00   505.00
   74   75   77    2    120.00   560.00
   76   75   77    2    120.00   505.00
   75   77   78    2    120.00   560.00
   75   77   79    2    120.00   560.00
   78   77   79    2    120.00   560.00
   77   79   80    2    120.00   505.00
   77   79   81    2    120.00   560.00
   80   79   81    2    120.00   505.00
   79   81   82    2    120.00   560.00
   79   81   84    2    120.00   560.00
   82   81   84    2    120.00   560.00
   74   82   81    2    120.00   560.00
   74   82   83    2    120.00   505.00
   81   82   83    2    120.00   505.00
   81   84   85    2    115.00   610.00
   81   84  114    2    117.00   635.00
   85   84  114    2    126.00   770.00
   84   85   86    2    130.00  3398.91
   85   86   87    2     97.90 16311.89
   85   86   88    2     77.60  1049.23
   85   86  103    2    155.00  2215.00
   85   86  116    2     88.30  1201.92
   87   86   88    2     97.90 16311.89
   87   86  103    2    103.00   420.00
   87   86  116    2    103.00   420.00
   88   86  103    2     88.30  1201.92
   88   86  116    2    155.00  2215.00
  103   86  116    2     97.90 16311.89
   86   88   89    2    130.00  3398.91
   88   89   90    2    115.00   610.00
   88   89  100    2    126.00   770.00
   90   89  100    2    117.00   635.00
   89   90   91    2    120.00   560.00
   89   90   98    2    120.00   560.00
   91   90   98    2    120.00   560.00
   90   91   92    2    120.00   505.00
   90   91   93    2    120.00   560.00
   92   91   93    2    120.00   505.00
   91   93   94    2    120.00   560.00
   91   93   95    2    120.00   560.00
   94   93   95    2    120.00   560.00
   93   95   96    2    120.00   505.00
   93   95   97    2    120.00   560.00
   96   95   97    2    120.00   505.00
   61   97   95    2    120.00   560.00
   61   97   98    2    120.00   560.00
   95   97   98    2    120.00   560.00
   90   98   97    2    120.00   560.00
   90   98   99    2    120.00   505.00
   97   98   99    2    120.00   505.00
   89  100  101    2    130.00  3398.91
  100  101  102    2     97.40   469.00
  100  101  103    2     88.30  1201.92
  100  101  104    2     79.10  3422.37
  100  101  108    2    155.00  2215.00
  102  101  103    2    103.00   420.00
  102  101  104    2     97.40   469.00
  102  101  108    2    103.00   420.00
  103  101  104    2    155.00  2215.00
  103  101  108    2     97.40   469.00
  104  101  108    2     88.30  1201.92
   86  103  101    2    127.00  5470.71
  101  104  105    2    130.00  3398.91
  104  105  106    2    126.00   770.00
  104  105  174    2    117.00   635.00
  106  105  174    2    115.00   610.00
  105  106  107    2    130.00  3398.91
  106  107  108    2     88.30  1201.92
  106  107  109    2     97.90 16311.89
  106  107  110    2     77.60  1049.23
  106  107  115    2    155.00  2215.00
  108  107  109    2    103.00   420.00
  108  107  110    2    155.00  2215.00
  108  107  115    2     97.90 16311.89
  109  107  110    2     97.90 16311.89
  109  107  115    2    103.00   420.00
  110  107  115    2     88.30  1201.92
  101  108  107    2    127.00  5470.71
  107  110  111    2    130.00  3398.91
  110  111  112    2    126.00   770.00
  110  111  118    2    115.00   610.00
  112  111  118    2    117.00   635.00
  111  112  113    2    130.00  3398.91
  112  113  114    2     79.10  3422.37
  112  113  115    2     88.30  1201.92
  112  113  116    2    155.00  2215.00
  112  113  117    2     97.40   469.00
  114  113  115    2    155.00  2215.00
  114  113  116    2     88.30  1201.92
  114  113  117    2     97.40   469.00
  115  113  116    2     97.40   469.00
  115  113  117    2    103.00   420.00
  116  113  117    2    103.00   420.00
   84  114  113    2    130.00  3398.91
  107  115  113    2    127.00  5470.71
   86  116  113    2    127.00  5470.71
  111  118  119    2    120.00   560.00
  111  118  126    2    120.00   560.00
  119  118  126    2    120.00   560.00
  118  119  120    2    120.00   505.00
  118  119  121    2    120.00   560.00
  120  119  121    2    120.00   505.00
  119  121  122    2    120.00   560.00
  119  121  123    2    120.00   560.00
  122  121  123    2    120.00   560.00
  121  123  124    2    120.00   505.00
  121  123  125    2    120.00   560.00
  124  123  125    2    120.00   505.00
  123  125  126    2    120.00   560.00
  123  125  128    2    120.00   560.00
  126  125  128    2    120.00   560.00
  118  126  125    2    120.00   560.00
  118  126  127    2    120.00   505.00
  125  126  127    2    120.00   505.00
  125  128  129    2    117.00   635.00
  125  128  161    2    115.00   610.00
  129  128  161    2    126.00   770.00
  128  129  130    2    130.00  3398.91
  129  130  131    2     97.40   469.00
  129  130  132    2     79.10  3422.37
  129  130  141    2    155.00  2215.00
  129  130  162    2     88.30  1201.92
  131  130  132    2     97.40   469.00
  131  130  141    2    103.00   420.00
  131  130  162    2    103.00   420.00
  132  130  141    2     88.30  1201.92
  132  130  162    2    155.00  2215.00
  141  130  162    2     97.40   469.00
  130  132  133    2    130.00  3398.91
  132  133  134    2    117.00   635.00
  132  133  139    2    126.00   770.00
  134  133  139    2    115.00   610.00
  133  134  135    2    120.00   560.00
  133  134  137    2    120.00   560.00
  135  134  137    2    120.00   560.00
    5  135  134    2    120.00   560.00
    5  135  136    2    120.00   505.00
  134  135  136    2    120.00   505.00
    2  137  134    2    120.00   560.00
    2  137  138    2    120.00   505.00
  134  137  138    2    120.00   505.00
  133  139  140    2    130.00  3398.91
  139  140  141    2     88.30  1201.92
  139  140  142    2     97.90 16311.89
  139  140  143    2     77.60  1049.23
  139  140  158    2    157.00 28716.28
  141  140  142    2    103.00   420.00
  141  140  143    2    155.00  2215.00
  141  140  158    2     97.90 16311.89
  142  140  143    2     97.90 16311.89
  142  140  158    2    103.00   420.00
  143  140  158    2     88.30  1201.92
  130  141  140    2    127.00  5470.71
  140  143  144    2    130.00  3398.91
  143  144  145    2    115.00   610.00
  143  144  155    2    126.00   770.00
  145  144  155    2    117.00   635.00
  144  145  146    2    120.00   560.00
  144  145  153    2    120.00   560.00
  146  145  153    2    120.00   560.00
  145  146  147    2    120.00   505.00
  145  146  148    2    120.00   560.00
  147  146  148    2    120.00   505.00
  146  148  149    2    120.00   560.00
  146  148  150    2    120.00   560.00
  149  148  150    2    120.00   560.00
  148  150  151    2    120.00   505.00
  148  150  152    2    120.00   560.00
  151  150  152    2    120.00   505.00
   11  152  150    2    120.00   560.00
   11  152  153    2    120.00   560.00
  150  152  153    2    120.00   560.00
  145  153  152    2    120.00   560.00
  145  153  154    2    120.00   505.00
  152  153  154    2    120.00   505.00
  144  155  156    2    130.00  3398.91
  155  156  157    2     97.40   469.00
  155  156  158    2     88.30  1201.92
  155  156  159    2    155.00  2215.00
  155  156  166    2     79.10  3422.37
  157  156  158    2    103.00   420.00
  157  156  159    2    103.00   420.00
  157  156  166    2     97.40   469.00
  158  156  159    2     97.40   469.00
  158  156  166    2    155.00  2215.00
  159  156  166    2     88.30  1201.92
  140  158  156    2    127.00  5470.71
  156  159  160    2    127.00  5470.71
  159  160  161    2    157.00 28716.28
  159  160  162    2     97.90 16311.89
  159  160  163    2    103.00   420.00
  159  160  164    2     88.30  1201.92
  161  160  162    2     88.30  1201.92
  161  160  163    2     97.90 16311.89
  161  160  164    2     77.60  1049.23
  162  160  163    2    103.00   420.00
  162  160  164    2    155.00  2215.00
  163  160  164    2     97.90 16311.89
  128  161  160    2    130.00  3398.91
  130  162  160    2    127.00  5470.71
  160  164  165    2    130.00  3398.91
  164  165  166    2    126.00   770.00
  164  165  167    2    115.00   610.00
  166  165  167    2    117.00   635.00
  156  166  165    2    130.00  3398.91
  165  167  168    2    120.00   560.00
  165  167  175    2    120.00   560.00
  168  167  175    2    120.00   560.00
  167  168  169    2    120.00   505.00
  167  168  170    2    120.00   560.00
  169  168  170    2    120.00   505.00
  168  170  171    2    120.00   560.00
  168  170  172    2    120.00   560.00
  171  170  172    2    120.00   560.00
  170  172  173    2    120.00   505.00
  170  172  174    2    120.00   560.00
  173  172  174    2    120.00   505.00
  105  174  172    2    120.00   560.00
  105  174  175    2    120.00   560.00
  172  174  175    2    120.00   560.00
  167  175  174    2    120.00   560.00
  167  175  176    2    120.00   505.00
  174  175  176    2    120.00   505.00
[ dihedrals ]
; GROMOS improper dihedrals
;  ai   aj   ak   al  funct   angle     fc
   11   10   12  152    2      0.00   167.36
   84   81   85  114    2      0.00   167.36
  150  148  151  152    2      0.00   167.36
   79   77   80   81    2      0.00   167.36
   89   88   90  100    2      0.00   167.36
    6    5    7   26    2      0.00   167.36
  105  104  106  174    2      0.00   167.36
   23   22   24   30    2      0.00   167.36
   17   16   18   53    2      0.00   167.36
  111  110  112  118    2      0.00   167.36
  152   11  150  153    2      0.00   167.36
   81   79   82   84    2      0.00   167.36
  172  170  173  174    2      0.00   167.36
   31   30   32   33    2      0.00   167.36
   90   89   91   98    2      0.00   167.36
    5    3    6  135    2      0.00   167.36
  145  144  146  153    2      0.00   167.36
   74   67   75   82    2      0.00   167.36
  146  145  147  148    2      0.00   167.36
   75   74   76   77    2      0.00   167.36
  148  146  149  150    2      0.00   167.36
   77   75   78   79    2      0.00   167.36
  167  165  168  175    2      0.00   167.36
   37   35   38   40    2      0.00   167.36
   46   45   47   54    2      0.00   167.36
  125  123  126  128    2      0.00   167.36
   91   90   92   93    2      0.00   167.36
    3    2    4    5    2      0.00   167.36
  174  105  172  175    2      0.00   167.36
   30   23   31   38    2      0.00   167.36
   98   90   97   99    2      0.00   167.36
  135    5  134  136    2      0.00   167.36
  165  164  166  167    2      0.00   167.36
   40   37   41   71    2      0.00   167.36
   95   93   96   97    2      0.00   167.36
  137    2  134  138    2      0.00   167.36
   97   61   95   98    2      0.00   167.36
  134  133  135  137    2      0.00   167.36
   51   49   52   53    2      0.00   167.36
  119  118  120  121    2      0.00   167.36
  144  143  145  155    2      0.00   167.36
   67   66   68   74    2      0.00   167.36
  153  145  152  154    2      0.00   167.36
   82   74   81   83    2      0.00   167.36
  168  167  169  170    2      0.00   167.36
   35   33   36   37    2      0.00   167.36
  175  167  174  176    2      0.00   167.36
   38   30   37   39    2      0.00   167.36
   47   46   48   49    2      0.00   167.36
  123  121  124  125    2      0.00   167.36
   53   17   51   54    2      0.00   167.36
  118  111  119  126    2      0.00   167.36
   61   60   62   97    2      0.00   167.36
  133  132  134  139    2      0.00   167.36
   45   44   46   56    2      0.00   167.36
  128  125  129  161    2      0.00   167.36
   54   46   53   55    2      0.00   167.36
  126  118  125  127    2      0.00   167.36
  170  168  171  172    2      0.00   167.36
   33   31   34   35    2      0.00   167.36
   49   47   50   51    2      0.00   167.36
  121  119  122  123    2      0.00   167.36
   93   91   94   95    2      0.00   167.36
    2    1    3  137    2      0.00   167.36
[ dihedrals ]
;  ai   aj   ak   al  funct    ph0      cp     mult
    2    3    5  135    1    180.00    41.80    2
    3    2  137  134    1    180.00    41.80    2
    3    5    6    7    1    180.00    41.80    2
    3    5  135  134    1    180.00    41.80    2
    6    7    8   10    1    180.00     5.86    2
    7    6   26   25    1    180.00     7.11    2
    7    8   10   11    1    180.00     5.86    2
    7    8   14   13    1    180.00     5.86    2
    7    8   28   25    1      0.00     0.42    2
    8   10   11   12    1    180.00     7.11    2
   10   11   12   13    1    180.00     7.11    2
   10   11  152  150    1    180.00    41.80    2
   11   12   13   16    1    180.00     5.86    2
   12   13   14    8    1      0.00     0.42    2
   12   13   16   17    1    180.00     5.86    2
   12   13   20   19    1    180.00     5.86    2
   13   16   17   18    1    180.00     7.11    2
   16   17   18   19    1    180.00     7.11    2
   16   17   53   51    1    180.00    41.80    2
   17   18   19   22    1    180.00     5.86    2
   18   19   20   13    1      0.00     0.42    2
   18   19   22   23    1    180.00     5.86    2
   18   19   29   25    1    180.00     5.86    2
   19   22   23   24    1    180.00     7.11    2
   22   23   24   25    1    180.00     7.11    2
   23   24   25   26    1    180.00     5.86    2
   24   23   30   31    1    180.00    41.80    2
   24   25   26    6    1    180.00     5.86    2
   26    6    7    8    1    180.00     7.11    2
   26   25   28    8    1      0.00     0.42    2
   26   25   29   19    1    180.00     5.86    2
   30   31   33   35    1    180.00    41.80    2
   31   30   38   37    1    180.00    41.80    2
   31   33   35   37    1    180.00    41.80    2
   33   35   37   38    1    180.00    41.80    2
   35   37   38   30    1    180.00    41.80    2
   35   37   40   41    1    180.00    41.80    2
   38   30   31   33    1    180.00    41.80    2
   40   41   42   44    1    180.00     5.86    2
   41   40   71   69    1    180.00     7.11    2
   41   42   44   45    1    180.00     5.86    2
   41   42   58   57    1    180.00     5.86    2
   41   42   70   69    1      0.00     0.42    2
   42   44   45   56    1    180.00     7.11    2
   44   45   56   57    1    180.00     7.11    2
   45   56   57   60    1      0.00     0.42    2
   46   47   49   51    1    180.00    41.80    2
   47   46   54   53    1    180.00    41.80    2
   47   49   51   53    1    180.00    41.80    2
   49   51   53   54    1    180.00    41.80    2
   51   53   54   46    1    180.00    41.80    2
   54   46   47   49    1    180.00    41.80    2
   56   45   46   47    1    180.00    41.80    2
   56   57   60   61    1      0.00     0.42    2
   57   60   61   62    1    180.00     7.11    2
   60   57   58   42    1    180.00     5.86    2
   60   57   64   63    1      0.00     0.42    2
   60   61   62   63    1    180.00     7.11    2
   61   62   63   66    1      0.00     0.42    2
   62   61   97   98    1    180.00    41.80    2
   62   63   64   57    1      0.00     0.42    2
   62   63   66   67    1    180.00     5.86    2
   62   63   73   69    1    180.00     5.86    2
   63   66   67   68    1    180.00     7.11    2
   66   67   68   69    1    180.00     7.11    2
   66   67   74   75    1    180.00    41.80    2
   67   68   69   70    1      0.00     0.42    2
   68   69   70   42    1    180.00     5.86    2
   68   69   71   40    1      0.00     0.42    2
   68   69   73   63    1      0.00     0.42    2
   71   40   41   42    1    180.00     7.11    2
   74   75   77   79    1    180.00    41.80    2
   75   74   82   81    1    180.00    41.80    2
   75   77   79   81    1    180.00    41.80    2
   77   79   81   82    1    180.00    41.80    2
   79   81   82   74    1    180.00    41.80    2
   79   81   84   85    1    180.00    41.80    2
   82   74   75   77    1    180.00    41.80    2
   84   85   86   88    1    180.00     5.86    2
   85   84  114  113    1    180.00     7.11    2
   85   86   88   89    1    180.00     5.86    2
   86   88   89  100    1    180.00     7.11    2
   88   86  103  101    1      0.00     0.42    2
   88   86  116  113    1    180.00     5.86    2
   88   89   90   91    1    180.00    41.80    2
   88   89  100  101    1    180.00     7.11    2
   89  100  101  104    1    180.00     5.86    2
   90   91   93   95    1    180.00    41.80    2
   91   90   98   97    1    180.00    41.80    2
   91   93   95   97    1    180.00    41.80    2
   93   95   97   98    1    180.00    41.80    2
   95   97   98   90    1    180.00    41.80    2
   98   90   91   93    1    180.00    41.80    2
  100  101  103   86    1      0.00     0.42    2
  100  101  104  105    1    180.00     5.86    2
  100  101  108  107    1    180.00     5.86    2
  101  104  105  106    1    180.00     7.11    2
  104  105  106  107    1    180.00     7.11    2
  104  105  174  172    1    180.00    41.80    2
  105  106  107  110    1    180.00     5.86    2
  106  107  110  111    1    180.00     5.86    2
  107  110  111  112    1    180.00     7.11    2
  110  107  108  101    1    180.00     5.86    2
  110  107  115  113    1      0.00     0.42    2
  110  111  112  113    1    180.00     7.11    2
  111  112  113  114    1    180.00     5.86    2
  112  111  118  119    1    180.00    41.80    2
  112  113  114   84    1    180.00     5.86    2
  114   84   85   86    1    180.00     7.11    2
  114  113  115  107    1    180.00     5.86    2
  114  113  116   86    1      0.00     0.42    2
  118  119  121  123    1    180.00    41.80    2
  119  118  126  125    1    180.00    41.80    2
  119  121  123  125    1    180.00    41.80    2
  121  123  125  126    1    180.00    41.80    2
  123  125  126  118    1    180.00    41.80    2
  123  125  128  129    1    180.00    41.80    2
  126  118  119  121    1    180.00    41.80    2
  128  129  130  132    1      0.00     0.42    2
  129  128  161  160    1    180.00     7.11    2
  129  130  132  133    1      0.00     0.42    2
  130  132  133  139    1    180.00     7.11    2
  132  130  141  140    1      0.00     0.42    2
  132  130  162  160    1    180.00     5.86    2
  132  133  139  140    1    180.00     7.11    2
  133  139  140  143    1      0.00     0.42    2
  135  134  137    2    1    180.00    41.80    2
  137    2    3    5    1    180.00    41.80    2
  137  134  135    5    1    180.00    41.80    2
  139  133  134  135    1    180.00    41.80    2
  139  140  141  130    1      0.00     0.42    2
  139  140  143  144    1    180.00     5.86    2
  139  140  158  156    1    180.00     5.86    2
  140  143  144  155    1    180.00     7.11    2
  143  144  145  146    1    180.00    41.80    2
  143  144  155  156    1    180.00     7.11    2
  144  155  156  159    1      0.00     0.42    2
  145  146  148  150    1    180.00    41.80    2
  146  145  153  152    1    180.00    41.80    2
  146  148  150  152    1    180.00    41.80    2
  148  150  152  153    1    180.00    41.80    2
  150  152  153  145    1    180.00    41.80    2
  153  145  146  148    1    180.00    41.80    2
  155  156  158  140    1      0.00     0.42    2
  155  156  159  160    1    180.00     5.86    2
  155  156  166  165    1      0.00     0.42    2
  156  159  160  164    1      0.00     0.42    2
  160  164  165  166    1    180.00     7.11    2
  161  128  129  130    1    180.00     7.11    2
  161  160  164  165    1    180.00     5.86    2
  164  160  161  128    1    180.00     5.86    2
  164  160  162  130    1    180.00     5.86    2
  164  165  166  156    1    180.00     7.11    2
  164  165  167  168    1    180.00    41.80    2
  167  168  170  172    1    180.00    41.80    2
  168  167  175  174    1    180.00    41.80    2
  168  170  172  174    1    180.00    41.80    2
  170  172  174  175    1    180.00    41.80    2
  172  174  175  167    1    180.00    41.80    2
  175  167  168  170    1    180.00    41.80    2
[ exclusions ]
;  ai   aj  funct  ;  GROMOS 1-4 exclusions
    2  135
    3  134
    5  137
   30   35
   31   37
   33   38
   46   51
   47   53
   49   54
   74   79
   75   81
   77   82
   90   95
   91   97
   93   98
  118  123
  119  125
  121  126
  145  150
  146  152
  148  153
  167  172
  168  174
  170  175
