# Supplementary material for: Type II porous ionic liquid based on metal-organic cages that enables l-tryptophan identification
Source: Nat Commun. 2022 Apr 29;13:2353. doi: 10.1038/s41467-022-30092-2 (PMC9054828; doi:10.1038/s41467-022-30092-2)
Supplement: Supplementary file 2 — Source Data [file 41467_2022_30092_MOESM2_ESM.zip › Simulation_Support_File/PHE.itp]

;
[ moleculetype ]
; Name   nrexcl
BEN      3
[ atoms ]
;  nr  type  resnr  resid  atom  cgnr  charge    mass
    1  HS14    1    BEN     H23    1    0.473   1.0080
    2    OA    1    BEN      O1    2   -0.631  15.9994
    3  CPos    1    BEN      C9    3    0.632  12.0110
    4 OEOpt    1    BEN      O2    4   -0.552  15.9994
    5  CPos    1    BEN      C5    5    0.416  12.0110
    6    HC    1    BEN     H15    6    0.048   1.0080
    7  NPri    1    BEN      N3    7   -1.047  14.0067
    8  HS14    1    BEN     H18    8    0.394   1.0080
    9  HS14    1    BEN     H19    9    0.394   1.0080
   10     C    1    BEN      C4   10   -0.520  12.0110
   11    HC    1    BEN     H13   11    0.132   1.0080
   12    HC    1    BEN     H14   12    0.151   1.0080
   13  CAro    1    BEN      C6   13    0.343  12.0110
   14  CAro    1    BEN      C7   14   -0.310  12.0110
   15    HC    1    BEN     H16   15    0.158   1.0080
   16  CAro    1    BEN     C10   16   -0.058  12.0110
   17    HC    1    BEN     H20   17    0.122   1.0080
   18  CAro    1    BEN     C12   18   -0.195  12.0110
   19    HC    1    BEN     H22   19    0.138   1.0080
   20  CAro    1    BEN     C11   20   -0.058  12.0110
   21    HC    1    BEN     H21   21    0.122   1.0080
   22  CAro    1    BEN      C8   22   -0.310  12.0110
   23    HC    1    BEN     H17   23    0.158   1.0080
; total charge of the molecule:   0.000
[ bonds ]
;  ai   aj  funct   c0         c1
    1    2    2   0.0984   2.0656e+07
    2    3    2   0.1340   1.0500e+07
    3    4    2   0.1220   1.3101e+07
    3    5    2   0.1520   5.4300e+06
    5    6    2   0.1090   1.2300e+07
    5    7    2   0.1470   8.7100e+06
    5   10    2   0.1560   3.0819e+06
    7    8    2   0.1020   1.7782e+07
    7    9    2   0.1020   1.7782e+07
   10   11    2   0.1090   1.2300e+07
   10   12    2   0.1090   1.2300e+07
   10   13    2   0.1520   5.4300e+06
   13   14    2   0.1400   8.5400e+06
   13   22    2   0.1400   8.5400e+06
   14   15    2   0.1090   1.2300e+07
   14   16    2   0.1390   8.6600e+06
   16   17    2   0.1090   1.2300e+07
   16   18    2   0.1390   8.6600e+06
   18   19    2   0.1090   1.2300e+07
   18   20    2   0.1390   8.6600e+06
   20   21    2   0.1090   1.2300e+07
   20   22    2   0.1390   8.6600e+06
   22   23    2   0.1090   1.2300e+07
[ pairs ]
;  ai   aj  funct  ;  all 1-4 pairs but the ones excluded in GROMOS itp
    1    4    1
    1    5    1
    2    6    1
    2    7    1
    2   10    1
    3    8    1
    3    9    1
    3   11    1
    3   12    1
    3   13    1
    4    6    1
    4    7    1
    4   10    1
    5   14    1
    5   22    1
    6    8    1
    6    9    1
    6   11    1
    6   12    1
    6   13    1
    7   11    1
    7   12    1
    7   13    1
    8   10    1
    9   10    1
   10   15    1
   10   16    1
   10   20    1
   10   23    1
   11   14    1
   11   22    1
   12   14    1
   12   22    1
   13   17    1
   13   21    1
   14   19    1
   14   23    1
   15   17    1
   15   18    1
   15   22    1
   16   21    1
   17   19    1
   17   20    1
   18   23    1
   19   21    1
   19   22    1
   21   23    1
[ angles ]
;  ai   aj   ak  funct   angle     fc
    1    2    3    2    109.50   450.00
    2    3    4    2    124.00   730.00
    2    3    5    2    115.00   610.00
    4    3    5    2    126.00   640.00
    3    5    6    2    108.53   443.00
    3    5    7    2    108.00   465.00
    3    5   10    2    109.50   520.00
    6    5    7    2    108.53   443.00
    6    5   10    2    108.53   443.00
    7    5   10    2    115.00   610.00
    5    7    8    2    109.50   425.00
    5    7    9    2    109.50   425.00
    8    7    9    2    106.75   503.00
    5   10   11    2    108.00   465.00
    5   10   12    2    106.75   503.00
    5   10   13    2    111.00   530.00
   11   10   12    2    106.75   503.00
   11   10   13    2    110.30   524.00
   12   10   13    2    109.60   450.00
   10   13   14    2    120.00   560.00
   10   13   22    2    120.00   560.00
   14   13   22    2    120.00   560.00
   13   14   15    2    120.00   505.00
   13   14   16    2    120.00   560.00
   15   14   16    2    120.00   505.00
   14   16   17    2    120.00   505.00
   14   16   18    2    120.00   560.00
   17   16   18    2    120.00   505.00
   16   18   19    2    120.00   505.00
   16   18   20    2    120.00   560.00
   19   18   20    2    120.00   505.00
   18   20   21    2    120.00   505.00
   18   20   22    2    120.00   560.00
   21   20   22    2    120.00   505.00
   13   22   20    2    120.00   560.00
   13   22   23    2    120.00   505.00
   20   22   23    2    120.00   505.00
[ dihedrals ]
; GROMOS improper dihedrals
;  ai   aj   ak   al  funct   angle     fc
   13   10   14   22    2      0.00   167.36
   14   13   15   16    2      0.00   167.36
   22   13   20   23    2      0.00   167.36
    3    2    4    5    2      0.00   167.36
   16   14   17   18    2      0.00   167.36
   20   18   21   22    2      0.00   167.36
   18   16   19   20    2      0.00   167.36
[ dihedrals ]
;  ai   aj   ak   al  funct    ph0      cp     mult
    1    2    3    4    1    180.00     7.11    2
    2    3    5    7    1    180.00     1.00    6
    5   10   13   14    1      0.00     1.00    6
    7    5   10   13    1      0.00     5.92    3
   10    5    7    8    1    180.00     1.00    6
   13   14   16   18    1    180.00    41.80    2
   14   13   22   20    1    180.00    41.80    2
   14   16   18   20    1    180.00    41.80    2
   16   18   20   22    1    180.00    41.80    2
   18   20   22   13    1    180.00    41.80    2
   22   13   14   16    1    180.00    41.80    2
[ exclusions ]
;  ai   aj  funct  ;  GROMOS 1-4 exclusions
   13   18
   14   20
   16   22
