# Supplementary material for: Type II porous ionic liquid based on metal-organic cages that enables l-tryptophan identification
Source: Nat Commun. 2022 Apr 29;13:2353. doi: 10.1038/s41467-022-30092-2 (PMC9054828; doi:10.1038/s41467-022-30092-2)
Supplement: Supplementary file 2 — Source Data [file 41467_2022_30092_MOESM2_ESM.zip › Simulation_Support_File/THTP.itp]

;
[ moleculetype ]
; Name   nrexcl
1DFT     3
[ atoms ]
;  nr  type  resnr  resid  atom  cgnr  charge    mass
    1    HC    1    1DFT    H68    1    0.074   1.0080
    2     C    1    1DFT    C32    2   -0.211  12.0110
    3    HC    1    1DFT    H66    3    0.074   1.0080
    4    HC    1    1DFT    H67    4    0.074   1.0080
    5     C    1    1DFT    C31    5   -0.159  12.0110
    6    HC    1    1DFT    H64    6    0.079   1.0080
    7    HC    1    1DFT    H65    7    0.079   1.0080
    8     C    1    1DFT    C30    8   -0.158  12.0110
    9    HC    1    1DFT    H62    9    0.079   1.0080
   10    HC    1    1DFT    H63   10    0.079   1.0080
   11     C    1    1DFT    C29   11   -0.158  12.0110
   12    HC    1    1DFT    H60   12    0.080   1.0080
   13    HC    1    1DFT    H61   13    0.080   1.0080
   14     C    1    1DFT    C28   14   -0.157  12.0110
   15    HC    1    1DFT    H58   15    0.079   1.0080
   16    HC    1    1DFT    H59   16    0.079   1.0080
   17     C    1    1DFT    C27   17   -0.158  12.0110
   18    HC    1    1DFT    H56   18    0.082   1.0080
   19    HC    1    1DFT    H57   19    0.082   1.0080
   20     C    1    1DFT    C26   20   -0.157  12.0110
   21    HC    1    1DFT    H54   21    0.078   1.0080
   22    HC    1    1DFT    H55   22    0.078   1.0080
   23     C    1    1DFT    C25   23   -0.159  12.0110
   24    HC    1    1DFT    H52   24    0.084   1.0080
   25    HC    1    1DFT    H53   25    0.084   1.0080
   26     C    1    1DFT    C24   26   -0.157  12.0110
   27    HC    1    1DFT    H50   27    0.077   1.0080
   28    HC    1    1DFT    H51   28    0.077   1.0080
   29     C    1    1DFT    C23   29   -0.160  12.0110
   30    HC    1    1DFT    H48   30    0.091   1.0080
   31    HC    1    1DFT    H49   31    0.091   1.0080
   32     C    1    1DFT    C22   32   -0.157  12.0110
   33    HC    1    1DFT    H46   33    0.065   1.0080
   34    HC    1    1DFT    H47   34    0.065   1.0080
   35     C    1    1DFT    C21   35   -0.169  12.0110
   36    HC    1    1DFT    H44   36    0.106   1.0080
   37    HC    1    1DFT    H45   37    0.106   1.0080
   38     C    1    1DFT    C20   38   -0.127  12.0110
   39    HC    1    1DFT    H42   39    0.088   1.0080
   40    HC    1    1DFT    H43   40    0.088   1.0080
   41     C    1    1DFT    C19   41   -1.042  12.0110
   42    HC    1    1DFT    H40   42    0.183   1.0080
   43    HC    1    1DFT    H41   43    0.183   1.0080
   44     P    1    1DFT     P1   44    3.251  30.9738
   45     C    1    1DFT     C1   45   -1.043  12.0110
   46    HC    1    1DFT     H1   46    0.185   1.0080
   47    HC    1    1DFT     H2   47    0.185   1.0080
   48     C    1    1DFT     C2   48   -0.135  12.0110
   49    HC    1    1DFT     H3   49    0.091   1.0080
   50    HC    1    1DFT     H4   50    0.091   1.0080
   51     C    1    1DFT     C3   51   -0.161  12.0110
   52    HC    1    1DFT     H5   52    0.089   1.0080
   53    HC    1    1DFT     H6   53    0.089   1.0080
   54     C    1    1DFT     C4   54   -0.160  12.0110
   55    HC    1    1DFT     H7   55    0.085   1.0080
   56    HC    1    1DFT     H8   56    0.085   1.0080
   57     C    1    1DFT     C5   57   -0.158  12.0110
   58    HC    1    1DFT     H9   58    0.083   1.0080
   59    HC    1    1DFT    H10   59    0.083   1.0080
   60     C    1    1DFT     C6   60   -0.214  12.0110
   61    HC    1    1DFT    H11   61    0.081   1.0080
   62    HC    1    1DFT    H12   62    0.081   1.0080
   63    HC    1    1DFT    H13   63    0.081   1.0080
   64     C    1    1DFT     C7   64   -1.043  12.0110
   65    HC    1    1DFT    H14   65    0.185   1.0080
   66    HC    1    1DFT    H15   66    0.185   1.0080
   67     C    1    1DFT     C8   67   -0.135  12.0110
   68    HC    1    1DFT    H16   68    0.091   1.0080
   69    HC    1    1DFT    H17   69    0.091   1.0080
   70     C    1    1DFT     C9   70   -0.161  12.0110
   71    HC    1    1DFT    H18   71    0.089   1.0080
   72    HC    1    1DFT    H19   72    0.089   1.0080
   73     C    1    1DFT    C10   73   -0.160  12.0110
   74    HC    1    1DFT    H20   74    0.085   1.0080
   75    HC    1    1DFT    H21   75    0.085   1.0080
   76     C    1    1DFT    C11   76   -0.158  12.0110
   77    HC    1    1DFT    H22   77    0.083   1.0080
   78    HC    1    1DFT    H23   78    0.083   1.0080
   79     C    1    1DFT    C12   79   -0.214  12.0110
   80    HC    1    1DFT    H24   80    0.081   1.0080
   81    HC    1    1DFT    H25   81    0.081   1.0080
   82    HC    1    1DFT    H26   82    0.081   1.0080
   83     C    1    1DFT    C13   83   -1.043  12.0110
   84    HC    1    1DFT    H27   84    0.185   1.0080
   85    HC    1    1DFT    H28   85    0.185   1.0080
   86     C    1    1DFT    C14   86   -0.135  12.0110
   87    HC    1    1DFT    H29   87    0.091   1.0080
   88    HC    1    1DFT    H30   88    0.091   1.0080
   89     C    1    1DFT    C15   89   -0.161  12.0110
   90    HC    1    1DFT    H31   90    0.089   1.0080
   91    HC    1    1DFT    H32   91    0.089   1.0080
   92     C    1    1DFT    C16   92   -0.160  12.0110
   93    HC    1    1DFT    H33   93    0.085   1.0080
   94    HC    1    1DFT    H34   94    0.085   1.0080
   95     C    1    1DFT    C17   95   -0.158  12.0110
   96    HC    1    1DFT    H35   96    0.083   1.0080
   97    HC    1    1DFT    H36   97    0.083   1.0080
   98     C    1    1DFT    C18   98   -0.214  12.0110
   99    HC    1    1DFT    H37   99    0.081   1.0080
  100    HC    1    1DFT    H38  100    0.081   1.0080
  101    HC    1    1DFT    H39  101    0.081   1.0080
; total charge of the molecule:   1.000
[ bonds ]
;  ai   aj  funct   c0         c1
    1    2    2   0.1120   3.7000e+07
    2    3    2   0.1120   3.7000e+07
    2    4    2   0.1120   3.7000e+07
    2    5    2   0.1510   3.7279e+06
    5    6    2   0.1120   3.7000e+07
    5    7    2   0.1120   3.7000e+07
    5    8    2   0.1520   5.4300e+06
    8    9    2   0.1120   3.7000e+07
    8   10    2   0.1120   3.7000e+07
    8   11    2   0.1520   5.4300e+06
   11   12    2   0.1120   3.7000e+07
   11   13    2   0.1120   3.7000e+07
   11   14    2   0.1520   5.4300e+06
   14   15    2   0.1120   3.7000e+07
   14   16    2   0.1120   3.7000e+07
   14   17    2   0.1520   5.4300e+06
   17   18    2   0.1120   3.7000e+07
   17   19    2   0.1120   3.7000e+07
   17   20    2   0.1520   5.4300e+06
   20   21    2   0.1120   3.7000e+07
   20   22    2   0.1120   3.7000e+07
   20   23    2   0.1520   5.4300e+06
   23   24    2   0.1120   3.7000e+07
   23   25    2   0.1120   3.7000e+07
   23   26    2   0.1520   5.4300e+06
   26   27    2   0.1120   3.7000e+07
   26   28    2   0.1120   3.7000e+07
   26   29    2   0.1520   5.4300e+06
   29   30    2   0.1120   3.7000e+07
   29   31    2   0.1120   3.7000e+07
   29   32    2   0.1520   5.4300e+06
   32   33    2   0.1120   3.7000e+07
   32   34    2   0.1120   3.7000e+07
   32   35    2   0.1520   5.4300e+06
   35   36    2   0.1120   3.7000e+07
   35   37    2   0.1120   3.7000e+07
   35   38    2   0.1520   5.4300e+06
   38   39    2   0.1120   3.7000e+07
   38   40    2   0.1120   3.7000e+07
   38   41    2   0.1520   5.4300e+06
   41   42    2   0.1130   7.0483e+06
   41   43    2   0.1130   7.0483e+06
   41   44    2   0.1610   4.8400e+06
   44   45    2   0.1610   4.8400e+06
   44   64    2   0.1610   4.8400e+06
   44   83    2   0.1610   4.8400e+06
   45   46    2   0.1130   7.0483e+06
   45   47    2   0.1130   7.0483e+06
   45   48    2   0.1520   5.4300e+06
   48   49    2   0.1120   3.7000e+07
   48   50    2   0.1120   3.7000e+07
   48   51    2   0.1520   5.4300e+06
   51   52    2   0.1120   3.7000e+07
   51   53    2   0.1120   3.7000e+07
   51   54    2   0.1520   5.4300e+06
   54   55    2   0.1120   3.7000e+07
   54   56    2   0.1120   3.7000e+07
   54   57    2   0.1520   5.4300e+06
   57   58    2   0.1120   3.7000e+07
   57   59    2   0.1120   3.7000e+07
   57   60    2   0.1510   3.7279e+06
   60   61    2   0.1120   3.7000e+07
   60   62    2   0.1120   3.7000e+07
   60   63    2   0.1120   3.7000e+07
   64   65    2   0.1130   7.0483e+06
   64   66    2   0.1130   7.0483e+06
   64   67    2   0.1520   5.4300e+06
   67   68    2   0.1120   3.7000e+07
   67   69    2   0.1120   3.7000e+07
   67   70    2   0.1520   5.4300e+06
   70   71    2   0.1120   3.7000e+07
   70   72    2   0.1120   3.7000e+07
   70   73    2   0.1520   5.4300e+06
   73   74    2   0.1120   3.7000e+07
   73   75    2   0.1120   3.7000e+07
   73   76    2   0.1520   5.4300e+06
   76   77    2   0.1120   3.7000e+07
   76   78    2   0.1120   3.7000e+07
   76   79    2   0.1510   3.7279e+06
   79   80    2   0.1120   3.7000e+07
   79   81    2   0.1120   3.7000e+07
   79   82    2   0.1120   3.7000e+07
   83   84    2   0.1130   7.0483e+06
   83   85    2   0.1130   7.0483e+06
   83   86    2   0.1520   5.4300e+06
   86   87    2   0.1120   3.7000e+07
   86   88    2   0.1120   3.7000e+07
   86   89    2   0.1520   5.4300e+06
   89   90    2   0.1120   3.7000e+07
   89   91    2   0.1120   3.7000e+07
   89   92    2   0.1520   5.4300e+06
   92   93    2   0.1120   3.7000e+07
   92   94    2   0.1120   3.7000e+07
   92   95    2   0.1520   5.4300e+06
   95   96    2   0.1120   3.7000e+07
   95   97    2   0.1120   3.7000e+07
   95   98    2   0.1510   3.7279e+06
   98   99    2   0.1120   3.7000e+07
   98  100    2   0.1120   3.7000e+07
   98  101    2   0.1120   3.7000e+07
[ pairs ]
;  ai   aj  funct  ;  all 1-4 pairs but the ones excluded in GROMOS itp
    1    6    1
    1    7    1
    1    8    1
    2    9    1
    2   10    1
    2   11    1
    3    6    1
    3    7    1
    3    8    1
    4    6    1
    4    7    1
    4    8    1
    5   12    1
    5   13    1
    5   14    1
    6    9    1
    6   10    1
    6   11    1
    7    9    1
    7   10    1
    7   11    1
    8   15    1
    8   16    1
    8   17    1
    9   12    1
    9   13    1
    9   14    1
   10   12    1
   10   13    1
   10   14    1
   11   18    1
   11   19    1
   11   20    1
   12   15    1
   12   16    1
   12   17    1
   13   15    1
   13   16    1
   13   17    1
   14   21    1
   14   22    1
   14   23    1
   15   18    1
   15   19    1
   15   20    1
   16   18    1
   16   19    1
   16   20    1
   17   24    1
   17   25    1
   17   26    1
   18   21    1
   18   22    1
   18   23    1
   19   21    1
   19   22    1
   19   23    1
   20   27    1
   20   28    1
   20   29    1
   21   24    1
   21   25    1
   21   26    1
   22   24    1
   22   25    1
   22   26    1
   23   30    1
   23   31    1
   23   32    1
   24   27    1
   24   28    1
   24   29    1
   25   27    1
   25   28    1
   25   29    1
   26   33    1
   26   34    1
   26   35    1
   27   30    1
   27   31    1
   27   32    1
   28   30    1
   28   31    1
   28   32    1
   29   36    1
   29   37    1
   29   38    1
   30   33    1
   30   34    1
   30   35    1
   31   33    1
   31   34    1
   31   35    1
   32   39    1
   32   40    1
   32   41    1
   33   36    1
   33   37    1
   33   38    1
   34   36    1
   34   37    1
   34   38    1
   35   42    1
   35   43    1
   35   44    1
   36   39    1
   36   40    1
   36   41    1
   37   39    1
   37   40    1
   37   41    1
   38   45    1
   38   64    1
   38   83    1
   39   42    1
   39   43    1
   39   44    1
   40   42    1
   40   43    1
   40   44    1
   41   46    1
   41   47    1
   41   48    1
   41   65    1
   41   66    1
   41   67    1
   41   84    1
   41   85    1
   41   86    1
   42   45    1
   42   64    1
   42   83    1
   43   45    1
   43   64    1
   43   83    1
   44   49    1
   44   50    1
   44   51    1
   44   68    1
   44   69    1
   44   70    1
   44   87    1
   44   88    1
   44   89    1
   45   52    1
   45   53    1
   45   54    1
   45   65    1
   45   66    1
   45   67    1
   45   84    1
   45   85    1
   45   86    1
   46   49    1
   46   50    1
   46   51    1
   46   64    1
   46   83    1
   47   49    1
   47   50    1
   47   51    1
   47   64    1
   47   83    1
   48   55    1
   48   56    1
   48   57    1
   48   64    1
   48   83    1
   49   52    1
   49   53    1
   49   54    1
   50   52    1
   50   53    1
   50   54    1
   51   58    1
   51   59    1
   51   60    1
   52   55    1
   52   56    1
   52   57    1
   53   55    1
   53   56    1
   53   57    1
   54   61    1
   54   62    1
   54   63    1
   55   58    1
   55   59    1
   55   60    1
   56   58    1
   56   59    1
   56   60    1
   58   61    1
   58   62    1
   58   63    1
   59   61    1
   59   62    1
   59   63    1
   64   71    1
   64   72    1
   64   73    1
   64   84    1
   64   85    1
   64   86    1
   65   68    1
   65   69    1
   65   70    1
   65   83    1
   66   68    1
   66   69    1
   66   70    1
   66   83    1
   67   74    1
   67   75    1
   67   76    1
   67   83    1
   68   71    1
   68   72    1
   68   73    1
   69   71    1
   69   72    1
   69   73    1
   70   77    1
   70   78    1
   70   79    1
   71   74    1
   71   75    1
   71   76    1
   72   74    1
   72   75    1
   72   76    1
   73   80    1
   73   81    1
   73   82    1
   74   77    1
   74   78    1
   74   79    1
   75   77    1
   75   78    1
   75   79    1
   77   80    1
   77   81    1
   77   82    1
   78   80    1
   78   81    1
   78   82    1
   83   90    1
   83   91    1
   83   92    1
   84   87    1
   84   88    1
   84   89    1
   85   87    1
   85   88    1
   85   89    1
   86   93    1
   86   94    1
   86   95    1
   87   90    1
   87   91    1
   87   92    1
   88   90    1
   88   91    1
   88   92    1
   89   96    1
   89   97    1
   89   98    1
   90   93    1
   90   94    1
   90   95    1
   91   93    1
   91   94    1
   91   95    1
   92   99    1
   92  100    1
   92  101    1
   93   96    1
   93   97    1
   93   98    1
   94   96    1
   94   97    1
   94   98    1
   96   99    1
   96  100    1
   96  101    1
   97   99    1
   97  100    1
   97  101    1
[ angles ]
;  ai   aj   ak  funct   angle     fc
    1    2    3    2    108.53   443.00
    1    2    4    2    108.53   443.00
    1    2    5    2    110.30   524.00
    3    2    4    2    108.53   443.00
    3    2    5    2    110.30   524.00
    4    2    5    2    110.30   524.00
    2    5    6    2    109.60   450.00
    2    5    7    2    109.60   450.00
    2    5    8    2    111.00   530.00
    6    5    7    2    107.00  2726.16
    6    5    8    2    109.50   285.00
    7    5    8    2    109.50   285.00
    5    8    9    2    109.50   285.00
    5    8   10    2    109.50   285.00
    5    8   11    2    111.00   530.00
    9    8   10    2    107.00  2726.16
    9    8   11    2    109.60   450.00
   10    8   11    2    109.60   450.00
    8   11   12    2    109.60   450.00
    8   11   13    2    109.60   450.00
    8   11   14    2    111.00   530.00
   12   11   13    2    107.00  2726.16
   12   11   14    2    109.60   450.00
   13   11   14    2    109.60   450.00
   11   14   15    2    109.60   450.00
   11   14   16    2    109.60   450.00
   11   14   17    2    111.00   530.00
   15   14   16    2    107.00  2726.16
   15   14   17    2    109.60   450.00
   16   14   17    2    109.60   450.00
   14   17   18    2    109.60   450.00
   14   17   19    2    109.60   450.00
   14   17   20    2    111.00   530.00
   18   17   19    2    107.00  2726.16
   18   17   20    2    109.60   450.00
   19   17   20    2    109.60   450.00
   17   20   21    2    109.60   450.00
   17   20   22    2    109.60   450.00
   17   20   23    2    111.00   530.00
   21   20   22    2    107.00  2726.16
   21   20   23    2    109.60   450.00
   22   20   23    2    109.60   450.00
   20   23   24    2    109.60   450.00
   20   23   25    2    109.60   450.00
   20   23   26    2    111.00   530.00
   24   23   25    2    107.00  2726.16
   24   23   26    2    109.60   450.00
   25   23   26    2    109.60   450.00
   23   26   27    2    109.50   285.00
   23   26   28    2    109.50   285.00
   23   26   29    2    111.00   530.00
   27   26   28    2    107.00  2726.16
   27   26   29    2    109.60   450.00
   28   26   29    2    109.60   450.00
   26   29   30    2    109.60   450.00
   26   29   31    2    109.60   450.00
   26   29   32    2    111.00   530.00
   30   29   31    2    107.00  2726.16
   30   29   32    2    109.60   450.00
   31   29   32    2    109.60   450.00
   29   32   33    2    109.50   285.00
   29   32   34    2    109.50   285.00
   29   32   35    2    111.00   530.00
   33   32   34    2    107.00  2726.16
   33   32   35    2    110.00   285.00
   34   32   35    2    110.00   285.00
   32   35   36    2    109.00  1680.51
   32   35   37    2    109.00  1680.51
   32   35   38    2    111.00   530.00
   36   35   37    2    107.00  2726.16
   36   35   38    2    109.60   450.00
   37   35   38    2    109.60   450.00
   35   38   39    2    109.00  1680.51
   35   38   40    2    109.00  1680.51
   35   38   41    2    111.00   530.00
   39   38   40    2    107.00  2726.16
   39   38   41    2    110.00   285.00
   40   38   41    2    110.00   285.00
   38   41   42    2    106.75   503.00
   38   41   43    2    106.75   503.00
   38   41   44    2    114.00  1559.41
   42   41   43    2    103.00   420.00
   42   41   44    2    114.00  1559.41
   43   41   44    2    114.00  1559.41
   41   44   45    2    108.53   443.00
   41   44   64    2    108.53   443.00
   41   44   83    2    108.53   443.00
   45   44   64    2    109.00  1680.51
   45   44   83    2    109.00  1680.51
   64   44   83    2    109.00  1680.51
   44   45   46    2    113.00   545.00
   44   45   47    2    113.00   545.00
   44   45   48    2    111.40   532.00
   46   45   47    2    101.00  2076.33
   46   45   48    2    107.57   484.00
   47   45   48    2    107.57   484.00
   45   48   49    2    109.60   450.00
   45   48   50    2    109.60   450.00
   45   48   51    2    111.00   530.00
   49   48   50    2    106.75   503.00
   49   48   51    2    109.50   285.00
   50   48   51    2    109.50   285.00
   48   51   52    2    110.30   524.00
   48   51   53    2    110.30   524.00
   48   51   54    2    111.00   530.00
   52   51   53    2    107.00  2726.16
   52   51   54    2    109.60   450.00
   53   51   54    2    109.60   450.00
   51   54   55    2    109.60   450.00
   51   54   56    2    109.60   450.00
   51   54   57    2    111.00   530.00
   55   54   56    2    107.00  2726.16
   55   54   57    2    109.50   285.00
   56   54   57    2    109.50   285.00
   54   57   58    2    109.50   285.00
   54   57   59    2    109.50   285.00
   54   57   60    2    111.00   530.00
   58   57   59    2    107.00  2726.16
   58   57   60    2    109.60   450.00
   59   57   60    2    109.60   450.00
   57   60   61    2    110.30   524.00
   57   60   62    2    110.30   524.00
   57   60   63    2    110.30   524.00
   61   60   62    2    108.53   443.00
   61   60   63    2    108.53   443.00
   62   60   63    2    108.53   443.00
   44   64   65    2    113.00   545.00
   44   64   66    2    113.00   545.00
   44   64   67    2    111.40   532.00
   65   64   66    2    101.00  2076.33
   65   64   67    2    107.57   484.00
   66   64   67    2    107.57   484.00
   64   67   68    2    109.60   450.00
   64   67   69    2    109.60   450.00
   64   67   70    2    111.00   530.00
   68   67   69    2    106.75   503.00
   68   67   70    2    109.50   285.00
   69   67   70    2    109.50   285.00
   67   70   71    2    110.30   524.00
   67   70   72    2    110.30   524.00
   67   70   73    2    111.00   530.00
   71   70   72    2    107.00  2726.16
   71   70   73    2    109.60   450.00
   72   70   73    2    109.60   450.00
   70   73   74    2    109.60   450.00
   70   73   75    2    109.60   450.00
   70   73   76    2    111.00   530.00
   74   73   75    2    107.00  2726.16
   74   73   76    2    109.50   285.00
   75   73   76    2    109.50   285.00
   73   76   77    2    109.50   285.00
   73   76   78    2    109.50   285.00
   73   76   79    2    111.00   530.00
   77   76   78    2    107.00  2726.16
   77   76   79    2    109.60   450.00
   78   76   79    2    109.60   450.00
   76   79   80    2    110.30   524.00
   76   79   81    2    110.30   524.00
   76   79   82    2    110.30   524.00
   80   79   81    2    108.53   443.00
   80   79   82    2    108.53   443.00
   81   79   82    2    108.53   443.00
   44   83   84    2    113.00   545.00
   44   83   85    2    113.00   545.00
   44   83   86    2    111.40   532.00
   84   83   85    2    101.00  2076.33
   84   83   86    2    107.57   484.00
   85   83   86    2    107.57   484.00
   83   86   87    2    109.60   450.00
   83   86   88    2    109.60   450.00
   83   86   89    2    111.00   530.00
   87   86   88    2    106.75   503.00
   87   86   89    2    109.50   285.00
   88   86   89    2    109.50   285.00
   86   89   90    2    110.30   524.00
   86   89   91    2    110.30   524.00
   86   89   92    2    111.00   530.00
   90   89   91    2    107.00  2726.16
   90   89   92    2    109.60   450.00
   91   89   92    2    109.60   450.00
   89   92   93    2    109.60   450.00
   89   92   94    2    109.60   450.00
   89   92   95    2    111.00   530.00
   93   92   94    2    107.00  2726.16
   93   92   95    2    109.50   285.00
   94   92   95    2    109.50   285.00
   92   95   96    2    109.50   285.00
   92   95   97    2    109.50   285.00
   92   95   98    2    111.00   530.00
   96   95   97    2    107.00  2726.16
   96   95   98    2    109.60   450.00
   97   95   98    2    109.60   450.00
   95   98   99    2    110.30   524.00
   95   98  100    2    110.30   524.00
   95   98  101    2    110.30   524.00
   99   98  100    2    108.53   443.00
   99   98  101    2    108.53   443.00
  100   98  101    2    108.53   443.00
[ dihedrals ]
; GROMOS improper dihedrals
;  ai   aj   ak   al  funct   angle     fc
[ dihedrals ]
;  ai   aj   ak   al  funct    ph0      cp     mult
    2    5    8   11    1      0.00     5.92    3
    3    2    5    8    1      0.00     5.92    3
    5    8   11   14    1      0.00     5.92    3
    8   11   14   17    1      0.00     5.92    3
   11   14   17   20    1      0.00     5.92    3
   14   17   20   23    1      0.00     5.92    3
   17   20   23   26    1      0.00     5.92    3
   20   23   26   29    1      0.00     5.92    3
   23   26   29   32    1      0.00     5.92    3
   26   29   32   35    1      0.00     5.92    3
   29   32   35   38    1      0.00     5.92    3
   32   35   38   41    1      0.00     5.92    3
   35   38   41   44    1    180.00     1.00    3
   38   41   44   45    1      0.00     1.05    3
   44   45   48   51    1    180.00     1.00    3
   44   64   67   70    1      0.00     5.92    3
   44   83   86   89    1    180.00     1.00    3
   45   44   64   67    1      0.00     1.05    3
   45   44   83   86    1      0.00     1.05    3
   45   48   51   54    1      0.00     5.92    3
   48   51   54   57    1      0.00     5.92    3
   51   54   57   60    1      0.00     5.92    3
   54   57   60   61    1      0.00     5.92    3
   64   44   45   48    1      0.00     1.05    3
   64   67   70   73    1      0.00     5.92    3
   67   70   73   76    1      0.00     5.92    3
   70   73   76   79    1      0.00     5.92    3
   73   76   79   80    1      0.00     5.92    3
   83   86   89   92    1      0.00     5.92    3
   86   89   92   95    1      0.00     5.92    3
   89   92   95   98    1      0.00     5.92    3
   92   95   98   99    1      0.00     5.92    3
[ exclusions ]
;  ai   aj  funct  ;  GROMOS 1-4 exclusions
