# Supplementary material for: Type II porous ionic liquid based on metal-organic cages that enables l-tryptophan identification
Source: Nat Commun. 2022 Apr 29;13:2353. doi: 10.1038/s41467-022-30092-2 (PMC9054828; doi:10.1038/s41467-022-30092-2)
Supplement: Supplementary file 2 — Source Data [file 41467_2022_30092_MOESM2_ESM.zip › Simulation_Support_File/TRP.itp]

[ moleculetype ]
; Name   nrexcl
SE1      3
[ atoms ]
;  nr  type  resnr  resid  atom  cgnr  charge    mass
    1  HS14    1    SE1     HXT    1    0.468   1.0080
    2    OA    1    SE1     OXT    2   -0.624  15.9994
    3  CPos    1    SE1       C    3    0.636  12.0110
    4 OEOpt    1    SE1       O    4   -0.548  15.9994
    5  CPos    1    SE1      CA    5    0.317  12.0110
    6    HC    1    SE1      HA    6    0.069   1.0080
    7  NPri    1    SE1       N    7   -0.992  14.0067
    8  HS14    1    SE1      H1    8    0.380   1.0080
    9  HS14    1    SE1      H2    9    0.380   1.0080
   10     C    1    SE1      CB   10   -0.364  12.0110
   11    HC    1    SE1     HB1   11    0.118   1.0080
   12    HC    1    SE1     HB2   12    0.134   1.0080
   13  CAro    1    SE1      CG   13   -0.038  12.0110
   14  CAro    1    SE1     CD1   14   -0.116  12.0110
   15    HC    1    SE1     HD1   15    0.183   1.0080
   16  NOpt    1    SE1     NE1   16   -0.444  14.0067
   17  HS14    1    SE1     HE1   17    0.397   1.0080
   18  CAro    1    SE1     CE2   18    0.243  12.0110
   19  CAro    1    SE1     CZ2   19   -0.292  12.0110
   20    HC    1    SE1     HZ2   20    0.164   1.0080
   21  CAro    1    SE1     CH2   21   -0.110  12.0110
   22    HC    1    SE1     HH2   22    0.126   1.0080
   23  CAro    1    SE1     CZ3   23   -0.194  12.0110
   24    HC    1    SE1     HZ3   24    0.135   1.0080
   25  CAro    1    SE1     CE3   25   -0.200  12.0110
   26  CAro    1    SE1     CD2   26    0.023  12.0110
   27    HC    1    SE1     HE3   27    0.149   1.0080
; total charge of the molecule:  -0.000
[ bonds ]
;  ai   aj  funct   c0         c1
    1    2    2   0.0984   2.0656e+07
    2    3    2   0.1350   1.0300e+07
    3    4    2   0.1220   2.2843e+07
    3    5    2   0.1530   7.1500e+06
    5    6    2   0.1090   1.2300e+07
    5    7    2   0.1470   8.7100e+06
    5   10    2   0.1560   3.0819e+06
    7    8    2   0.1020   1.7782e+07
    7    9    2   0.1020   1.7782e+07
   10   11    2   0.1090   1.2300e+07
   10   12    2   0.1090   1.2300e+07
   10   13    2   0.1500   8.3700e+06
   13   14    2   0.1380   1.1000e+07
   13   26    2   0.1435   6.1000e+06
   14   15    2   0.1090   1.2300e+07
   14   16    2   0.1380   1.1000e+07
   16   17    2   0.1000   1.8700e+07
   16   18    2   0.1380   1.1000e+07
   18   19    2   0.1400   8.5400e+06
   18   26    2   0.1430   8.1800e+06
   19   20    2   0.1090   1.2300e+07
   19   21    2   0.1390   8.6600e+06
   21   22    2   0.1090   1.2300e+07
   21   23    2   0.1410   6.5389e+06
   23   24    2   0.1090   1.2300e+07
   23   25    2   0.1390   8.6600e+06
   25   26    2   0.1400   8.5400e+06
   25   27    2   0.1090   1.2300e+07
[ pairs ]
;  ai   aj  funct  ;  all 1-4 pairs but the ones excluded in GROMOS itp
    1    4    1
    1    5    1
    2    6    1
    2    7    1
    2   10    1
    3    8    1
    3    9    1
    3   11    1
    3   12    1
    3   13    1
    4    6    1
    4    7    1
    4   10    1
    5   14    1
    5   26    1
    6    8    1
    6    9    1
    6   11    1
    6   12    1
    6   13    1
    7   11    1
    7   12    1
    7   13    1
    8   10    1
    9   10    1
   10   15    1
   10   16    1
   10   18    1
   10   25    1
   11   14    1
   11   26    1
   12   14    1
   12   26    1
   13   17    1
   13   19    1
   13   23    1
   13   27    1
   14   19    1
   14   25    1
   15   17    1
   15   18    1
   15   26    1
   16   20    1
   16   21    1
   16   25    1
   17   19    1
   17   26    1
   18   22    1
   18   27    1
   19   24    1
   20   22    1
   20   23    1
   20   26    1
   21   27    1
   22   24    1
   22   25    1
   24   26    1
   24   27    1
[ angles ]
;  ai   aj   ak  funct   angle     fc
    1    2    3    2    109.50   450.00
    2    3    4    2    124.00   730.00
    2    3    5    2    115.00   610.00
    4    3    5    2    126.00   640.00
    3    5    6    2    108.53   443.00
    3    5    7    2    108.00   465.00
    3    5   10    2    109.50   520.00
    6    5    7    2    108.00   465.00
    6    5   10    2    109.50   448.00
    7    5   10    2    115.00   610.00
    5    7    8    2    109.50   425.00
    5    7    9    2    109.50   425.00
    8    7    9    2    106.75   503.00
    5   10   11    2    107.60   507.00
    5   10   12    2    107.57   484.00
    5   10   13    2    111.00   530.00
   11   10   12    2    106.75   503.00
   11   10   13    2    111.00   530.00
   12   10   13    2    110.30   524.00
   10   13   14    2    126.00   640.00
   10   13   26    2    126.00   640.00
   14   13   26    2    109.50   520.00
   13   14   15    2    126.00   575.00
   13   14   16    2    109.50   520.00
   15   14   16    2    120.00   505.00
   14   16   17    2    123.00   415.00
   14   16   18    2    109.00  1680.51
   17   16   18    2    123.00   415.00
   16   18   19    2    126.00   640.00
   16   18   26    2    108.00   465.00
   19   18   26    2    120.00   560.00
   18   19   20    2    120.00   505.00
   18   19   21    2    120.00   560.00
   20   19   21    2    120.00   505.00
   19   21   22    2    120.00   505.00
   19   21   23    2    120.00   560.00
   22   21   23    2    120.00   505.00
   21   23   24    2    120.00   505.00
   21   23   25    2    120.00   560.00
   24   23   25    2    120.00   505.00
   23   25   26    2    120.00   560.00
   23   25   27    2    120.00   505.00
   26   25   27    2    120.00   505.00
   13   26   18    2    109.50   520.00
   13   26   25    2    132.00   760.00
   18   26   25    2    120.00   560.00
[ dihedrals ]
; GROMOS improper dihedrals
;  ai   aj   ak   al  funct   angle     fc
   13   10   14   26    2      0.00   167.36
   14   13   15   16    2      0.00   167.36
   16   14   17   18    2      0.00   167.36
   18   16   19   26    2      0.00   167.36
   19   18   20   21    2      0.00   167.36
   21   19   22   23    2      0.00   167.36
   23   21   24   25    2      0.00   167.36
   25   23   26   27    2      0.00   167.36
   26   13   18   25    2      0.00   167.36
    3    2    4    5    2      0.00   167.36
[ dihedrals ]
;  ai   aj   ak   al  funct    ph0      cp     mult
    1    2    3    5    1    180.00    16.70    2
    4    3    5    7    1    180.00     1.00    6
    5   10   13   14    1      0.00     1.00    6
    7    5   10   13    1      0.00     5.92    3
   10    5    7    8    1    180.00     1.00    6
   13   14   16   18    1    180.00    41.80    2
   14   13   26   18    1    180.00    41.80    2
   14   16   18   26    1    180.00    41.80    2
   18   19   21   23    1    180.00    41.80    2
   19   18   26   25    1    180.00    41.80    2
   19   21   23   25    1    180.00    41.80    2
   21   23   25   26    1    180.00    41.80    2
   23   25   26   18    1    180.00    41.80    2
   26   13   14   16    1    180.00    41.80    2
   26   18   19   21    1    180.00    41.80    2
[ exclusions ]
;  ai   aj  funct  ;  GROMOS 1-4 exclusions
   18   23
   19   25
   21   26
