# Supplementary material for: Type II porous ionic liquid based on metal-organic cages that enables l-tryptophan identification
Source: Nat Commun. 2022 Apr 29;13:2353. doi: 10.1038/s41467-022-30092-2 (PMC9054828; doi:10.1038/s41467-022-30092-2)
Supplement: Supplementary file 2 — Source Data [file 41467_2022_30092_MOESM2_ESM.zip › Simulation_Support_File/TYR.itp]

	----------------------------TITLE -----------------------------------------------------------------------------------------
	L-(-)-Tyrosine
	This file was generated at 01:03 on 2021-05-24 by
	Automatic Topology Builder
	REVISION 2021-05-20 12:41:00
	---------------------------------------------------------------------------------------------------------------------------
	Authors : Martin Stroet, Bertrand Caron, Alpeshkumar K. Malde, Thomas Lee, Alan E. Mark
	Institute : Molecular Dynamics group,
	School of Chemistry and Molecular Biosciences (SCMB),
	The University of Queensland, QLD 4072, Australia
	URL : https://atb.uq.edu.au
	Citations : 1. Malde AK, Zuo L, Breeze M, Stroet M, Poger D, Nair PC, Oostenbrink C, Mark AE.
	An Automated force field Topology Builder (ATB) and repository: version 1.0.
	Journal of Chemical Theory and Computation, 2011, 7, 4026-4037.
	2. Stroet M, Caron B, Visscher K, Geerke D, Malde AK, Mark AE.
	Automated Topology Builder version 3.0: Prediction of solvation free enthalpies in water and hexane.
	DOI:10.1021/acs.jctc.8b00768
	Disclaimer :
	While every effort has been made to ensure the accuracy and validity of parameters provided below
	the assignment of parameters is being based on an automated procedure combining data provided by a
	given user as well as calculations performed using third party software. They are provided as a guide.
	The authors of the ATB cannot guarantee that the parameters are complete or that the parameters provided
	are appropriate for use in any specific application. Users are advised to treat these parameters with discretion
	and to perform additional validation tests for their specific application if required. Neither the authors
	of the ATB or The University of Queensland except any responsibly for how the parameters may be used.
	Release notes and warnings:
	(1) The topology is based on a set of atomic coordinates and other data provided by the user after
	after quantum mechanical optimization of the structure using different levels of theory depending on
	the nature of the molecule.
	(2) In some cases the automatic bond, bond angle and dihedral type assignment is ambiguous.
	In these cases alternative type codes are provided at the end of the line.
	(3) While bonded parameters are taken where possible from the nominated force field non-standard bond, angle and dihedral
	type code may be incorporated in cases where an exact match could not be found. These are marked as "non-standard"
	or "uncertain" in comments.
	(4) In some cases it is not possible to assign an appropriate parameter automatically. "%%" is used as a place holder
	for those fields that could not be determined automatically. The parameters in these fields must be assigned manually
	before the file can be used.
	---------------------------------------------------------------------------------------------------------------------------
	Input Structure : LUO
	Output : ALL ATOM topology
	Use in conjunction with the corresponding all atom PDB file.
	---------------------------------------------------------------------------------------------------------------------------
	Citing this topology file
	ATB molid: 28213
	ATB Topology Hash: f8eab
	---------------------------------------------------------------------------------------------------------------------------
	Final Topology Generation was performed using:
	A B3LYP/6-31G* optimized geometry.
	Bonded and van der Waals parameters were taken from the GROMOS 54A7 parameter set.
	Initial charges were estimated using the ESP method of Merz-Kollman.
	Final charges and charge groups were generated by method described in the ATB paper.
	If required, additional bonded parameters were generated from a Hessian matrix calculated at the B3LYP/6-31G* level of theory.
	---------------------------------------------------------------------------------------------------------------------------
[ moleculetype ]
	Name nrexcl
LUO 3
[ atoms ]
	nr type resnr resid atom cgnr charge mass
1 HS14 1 LUO HH 1 0.447 1.0080
2 OAlc 1 LUO OH 2 -0.599 15.9994
3 CAro 1 LUO CZ 3 0.375 12.0110
4 CAro 1 LUO CE1 4 -0.279 12.0110
5 HC 1 LUO HE1 5 0.168 1.0080
6 CAro 1 LUO CD1 6 -0.198 12.0110
7 HC 1 LUO HD1 7 0.153 1.0080
8 CAro 1 LUO CG 8 0.148 12.0110
9 CAro 1 LUO CD2 9 -0.198 12.0110
10 HC 1 LUO HD2 10 0.153 1.0080
11 CAro 1 LUO CE2 11 -0.279 12.0110
12 HC 1 LUO HE2 12 0.168 1.0080
13 CPos 1 LUO CB 13 -0.423 12.0110
14 HC 1 LUO HB1 14 0.164 1.0080
15 HC 1 LUO HB2 15 0.139 1.0080
16 CPos 1 LUO CA 16 0.356 12.0110
17 HC 1 LUO HA 17 0.068 1.0080
18 NPri 1 LUO N 18 -1.015 14.0067
19 HS14 1 LUO H1 19 0.393 1.0080
20 HS14 1 LUO H2 20 0.393 1.0080
21 CPos 1 LUO C 21 0.573 12.0110
22 OEOpt 1 LUO OXT 22 -0.554 15.9994
23 OA 1 LUO O 23 -0.632 15.9994
24 HS14 1 LUO H 24 0.479 1.0080
	total charge of the molecule: 0.000
[ bonds ]
	ai aj funct c0 c1
1 2 2 0.0972 1.9581e+07
2 3 2 0.1360 1.0200e+07
3 4 2 0.1390 8.6600e+06
3 11 2 0.1390 8.6600e+06
4 5 2 0.1090 1.2300e+07
4 6 2 0.1390 8.6600e+06
6 7 2 0.1090 1.2300e+07
6 8 2 0.1400 8.5400e+06
8 9 2 0.1400 8.5400e+06
8 13 2 0.1520 5.4300e+06
9 10 2 0.1090 1.2300e+07
9 11 2 0.1390 8.6600e+06
11 12 2 0.1090 1.2300e+07
13 14 2 0.1090 1.2300e+07
13 15 2 0.1090 1.2300e+07
13 16 2 0.1540 4.0057e+06
16 17 2 0.1090 1.2300e+07
16 18 2 0.1470 8.7100e+06
16 21 2 0.1530 7.1500e+06
18 19 2 0.1020 1.7782e+07
18 20 2 0.1020 1.7782e+07
21 22 2 0.1220 1.3101e+07
21 23 2 0.1350 2.6337e+06
23 24 2 0.0984 2.0656e+07
[ pairs ]
	ai aj funct	all 1-4 pairs but the ones excluded in GROMOS itp
1 4 1
1 11 1
2 5 1
2 6 1
2 9 1
2 12 1
3 7 1
3 10 1
4 12 1
4 13 1
5 7 1
5 8 1
5 11 1
6 10 1
6 14 1
6 15 1
6 16 1
7 9 1
7 13 1
8 12 1
8 17 1
8 18 1
8 21 1
9 14 1
9 15 1
9 16 1
10 12 1
10 13 1
11 13 1
13 19 1
13 20 1
13 22 1
13 23 1
14 17 1
14 18 1
14 21 1
15 17 1
15 18 1
15 21 1
16 24 1
17 19 1
17 20 1
17 22 1
17 23 1
18 22 1
18 23 1
19 21 1
20 21 1
22 24 1
[ angles ]
	ai aj ak funct angle fc
1 2 3 2 109.50 450.00
2 3 4 2 117.00 635.00
2 3 11 2 117.00 635.00
4 3 11 2 120.00 560.00
3 4 5 2 120.00 505.00
3 4 6 2 120.00 560.00
5 4 6 2 120.00 505.00
4 6 7 2 120.00 505.00
4 6 8 2 120.00 560.00
7 6 8 2 120.00 505.00
6 8 9 2 120.00 560.00
6 8 13 2 120.00 560.00
9 8 13 2 120.00 560.00
8 9 10 2 120.00 505.00
8 9 11 2 120.00 560.00
10 9 11 2 120.00 505.00
3 11 9 2 120.00 560.00
3 11 12 2 120.00 505.00
9 11 12 2 120.00 505.00
8 13 14 2 110.30 524.00
8 13 15 2 110.30 524.00
8 13 16 2 111.00 530.00
14 13 15 2 106.75 503.00
14 13 16 2 106.75 503.00
15 13 16 2 108.00 465.00
13 16 17 2 109.60 450.00
13 16 18 2 109.50 520.00
13 16 21 2 109.50 520.00
17 16 18 2 108.00 465.00
17 16 21 2 108.53 443.00
18 16 21 2 111.00 530.00
16 18 19 2 109.50 425.00
16 18 20 2 109.50 425.00
19 18 20 2 106.75 503.00
16 21 22 2 126.00 640.00
16 21 23 2 115.00 610.00
22 21 23 2 124.00 730.00
21 23 24 2 109.50 450.00
[ dihedrals ]
	GROMOS improper dihedrals
	ai aj ak al funct angle fc
21 16 22 23 2 0.00 167.36
8 6 9 13 2 0.00 167.36
6 4 7 8 2 0.00 167.36
4 3 5 6 2 0.00 167.36
3 2 4 11 2 0.00 167.36
11 3 9 12 2 0.00 167.36
9 8 10 11 2 0.00 167.36
[ dihedrals ]
	ai aj ak al funct ph0 cp mult
1 2 3 4 1 180.00 16.70 2
3 4 6 8 1 180.00 41.80 2
4 3 11 9 1 180.00 41.80 2
4 6 8 9 1 180.00 41.80 2
6 8 9 11 1 180.00 41.80 2
6 8 13 16 1 0.00 1.00 6
8 9 11 3 1 180.00 41.80 2
8 13 16 18 1 0.00 5.92 3
11 3 4 6 1 180.00 41.80 2
13 16 18 19 1 180.00 1.00 6
13 16 21 22 1 180.00 1.00 6
16 21 23 24 1 180.00 16.70 2
[ exclusions ]
	ai aj funct	GROMOS 1-4 exclusions
3 8
4 9
6 11
