# Supplementary material for: Type II porous ionic liquid based on metal-organic cages that enables l-tryptophan identification
Source: Nat Commun. 2022 Apr 29;13:2353. doi: 10.1038/s41467-022-30092-2 (PMC9054828; doi:10.1038/s41467-022-30092-2)
Supplement: Supplementary file 2 — Source Data [file 41467_2022_30092_MOESM2_ESM.zip › SourceData.xlsx]

## Sheet: Fig1b
Temperature (°C)	Weight(%)	Heat Flow (mW)
25	100	1.19859
25.167	99.9965	1.20983
25.333	99.9919	1.21819
25.5	99.9873	1.22512
25.667	99.9782	1.23782
25.833	99.9716	1.24428
26	99.9672	1.2477
26.167	99.9641	1.2479
26.333	99.9641	1.2306
26.5	99.967	1.22202
26.667	99.9726	1.22067
26.833	99.9795	1.2201
27	99.995	1.16243
27.167	100.006	1.1314
27.333	100.015	1.10477
27.5	100.022	1.07773
27.667	100.029	1.03088
27.833	100.033	0.99543
28	100.036	0.96337
28.167	100.038	0.93039
28.333	100.035	0.88939
28.5	100.034	0.85494
28.667	100.032	0.8227
28.833	100.03	0.78945
29	100.027	0.75732
29.167	100.024	0.72672
29.333	100.022	0.69675
29.5	100.02	0.66652
29.667	100.018	0.64337
29.833	100.016	0.61485
30	100.015	0.58519
30.167	100.014	0.55542
30.333	100.013	0.52974
30.5	100.012	0.50495
30.667	100.011	0.48067
30.833	100.011	0.45635
31	100.01	0.43533
31.167	100.009	0.41499
31.333	100.008	0.3954
31.5	100.008	0.37585
31.667	100.007	0.36321
31.833	100.006	0.34795
32	100.005	0.33278
32.167	100.004	0.31627
32.333	100.004	0.30572
32.5	100.004	0.29217
32.667	100.005	0.27833
32.833	100.006	0.2651
33	100.01	0.25581
33.167	100.013	0.24529
33.333	100.017	0.23512
33.5	100.021	0.22546
33.667	100.028	0.21679
33.833	100.034	0.20942
34	100.04	0.20284
34.167	100.046	0.19563
34.333	100.053	0.19478
34.5	100.059	0.19161
34.667	100.064	0.18874
34.833	100.068	0.18627
35	100.07	0.188
35.167	100.072	0.18685
35.333	100.073	0.18445
35.5	100.074	0.18122
35.667	100.072	0.17968
35.833	100.071	0.17935
36	100.07	0.17845
36.167	100.069	0.17756
36.333	100.066	0.17759
36.5	100.063	0.17532
36.667	100.061	0.17196
36.833	100.057	0.16856
37	100.052	0.16357
37.167	100.045	0.16165
37.333	100.038	0.15946
37.5	100.03	0.15638
37.667	100.017	0.15393
37.833	100.007	0.15127
38	99.9963	0.14933
38.167	99.9867	0.14714
38.333	99.9772	0.14624
38.5	99.9691	0.1453
38.667	99.9619	0.14337
38.833	99.955	0.14062
39	99.9509	0.13824
39.167	99.9457	0.13527
39.333	99.9413	0.13331
39.5	99.9374	0.1321
39.667	99.9349	0.12877
39.833	99.933	0.12656
40	99.9316	0.12466
40.167	99.9306	0.12236
40.333	99.933	0.116
40.5	99.9339	0.11201
40.667	99.9349	0.10962
40.833	99.9359	0.10786
41	99.9374	0.10858
41.167	99.9387	0.10763
41.333	99.9397	0.10478
41.5	99.9409	0.10112
41.667	99.9416	0.0969
41.833	99.9426	0.09261
42	99.9436	0.08757
42.167	99.9447	0.08402
42.333	99.9449	0.08341
42.5	99.9449	0.08129
42.667	99.9453	0.07777
42.833	99.9461	0.07526
43	99.9465	0.06757
43.167	99.9475	0.06322
43.333	99.9482	0.05921
43.5	99.949	0.05524
43.667	99.9484	0.05785
43.833	99.9459	0.05635
44	99.9424	0.05236
44.167	99.9391	0.04746
44.333	99.9333	0.04484
44.5	99.9306	0.04311
44.667	99.9287	0.04283
44.833	99.9275	0.04419
45	99.9301	0.04599
45.167	99.9314	0.04621
45.333	99.9331	0.04493
45.5	99.9353	0.04395
45.667	99.9397	0.04358
45.833	99.944	0.04228
46	99.9486	0.04123
46.167	99.9534	0.04124
46.333	99.9594	0.04182
46.5	99.9644	0.03963
46.667	99.9687	0.03693
46.833	99.9728	0.03375
47	99.9751	0.02578
47.167	99.9774	0.02151
47.333	99.9793	0.01756
47.5	99.9809	0.01351
47.667	99.9807	0.00977
47.833	99.9811	0.00474
48	99.9814	-0.00123
48.167	99.9817	-0.00748
48.333	99.9813	-0.01459
48.5	99.9811	-0.01964
48.667	99.9809	-0.02322
48.833	99.9799	-0.02622
49	99.9788	-0.0325
49.167	99.9774	-0.03655
49.333	99.9762	-0.0395
49.5	99.9749	-0.04169
49.667	99.9733	-0.0427
49.833	99.9726	-0.04529
50	99.9722	-0.04839
50.167	99.972	-0.05217
50.333	99.9729	-0.05228
50.5	99.9733	-0.05454
50.667	99.9735	-0.0567
50.833	99.9737	-0.05844
51	99.9741	-0.06102
51.167	99.9739	-0.06344
51.333	99.9729	-0.06519
51.5	99.972	-0.06672
51.667	99.9702	-0.06881
51.833	99.9691	-0.07063
52	99.9681	-0.07197
52.167	99.9673	-0.07348
52.333	99.9672	-0.07176
52.5	99.9672	-0.07249
52.667	99.967	-0.07442
52.833	99.9666	-0.07623
53	99.967	-0.07592
53.167	99.967	-0.07747
53.333	99.967	-0.07947
53.5	99.967	-0.08099
53.667	99.9666	-0.08429
53.833	99.9666	-0.08652
54	99.9666	-0.08878
54.167	99.9666	-0.09137
54.333	99.9666	-0.09453
54.5	99.9666	-0.09572
54.667	99.9666	-0.09681
54.833	99.9666	-0.09902
55	99.9666	-0.10037
55.167	99.9668	-0.10165
55.333	99.967	-0.10352
55.5	99.967	-0.10534
55.667	99.9673	-0.10577
55.833	99.9677	-0.10608
56	99.9681	-0.1059
56.167	99.9685	-0.10652
56.333	99.9689	-0.1085
56.5	99.9693	-0.11019
56.667	99.9693	-0.11185
56.833	99.9695	-0.11289
57	99.9693	-0.11261
57.167	99.9691	-0.11358
57.333	99.9689	-0.11406
57.5	99.9685	-0.11504
57.667	99.9681	-0.12101
57.833	99.9679	-0.12359
58	99.9675	-0.12488
58.167	99.9675	-0.12572
58.333	99.9673	-0.12782
58.5	99.9673	-0.13053
58.667	99.9673	-0.13251
58.833	99.9673	-0.13439
59	99.9673	-0.13701
59.167	99.9673	-0.13773
59.333	99.9673	-0.13806
59.5	99.9673	-0.13869
59.667	99.9672	-0.14012
59.833	99.967	-0.14221
60	99.9668	-0.14432
60.167	99.9666	-0.14535
60.333	99.9664	-0.14479
60.5	99.9662	-0.14654
60.667	99.966	-0.14931
60.833	99.9658	-0.15233
61	99.9656	-0.15746
61.167	99.9654	-0.16046
61.333	99.965	-0.16272
61.5	99.9648	-0.16495
61.667	99.9644	-0.16658
61.833	99.9639	-0.16904
62	99.9635	-0.17195
62.167	99.9633	-0.17549
62.333	99.9633	-0.17919
62.5	99.9639	-0.18198
62.667	99.965	-0.1828
62.833	99.9664	-0.18319
63	99.9689	-0.18375
63.167	99.9712	-0.18502
63.333	99.9733	-0.18651
63.5	99.9755	-0.18781
63.667	99.9774	-0.18648
63.833	99.9788	-0.18508
64	99.9797	-0.18381
64.167	99.9805	-0.184
64.333	99.9799	-0.18155
64.5	99.9797	-0.18041
64.667	99.9795	-0.18009
64.833	99.9795	-0.18062
65	99.9791	-0.18112
65.167	99.9789	-0.18271
65.333	99.9789	-0.18404
65.5	99.9788	-0.18401
65.667	99.9788	-0.18715
65.833	99.9788	-0.18848
66	99.9788	-0.18941
66.167	99.9789	-0.19047
66.333	99.9793	-0.19275
66.5	99.9797	-0.19355
66.667	99.9801	-0.19492
66.833	99.9805	-0.19702
67	99.9807	-0.19564
67.167	99.9811	-0.1957
67.333	99.9813	-0.19584
67.5	99.9814	-0.19555
67.667	99.9814	-0.19709
67.833	99.9817	-0.19726
68	99.9817	-0.19711
68.167	99.9817	-0.19687
68.333	99.9817	-0.19597
68.5	99.9817	-0.19339
68.667	99.9818	-0.19106
68.833	99.9818	-0.18923
69	99.9814	-0.18305
69.167	99.9813	-0.1787
69.333	99.9813	-0.17462
69.5	99.9809	-0.17173
69.667	99.9809	-0.16777
69.833	99.9809	-0.16482
70	99.9805	-0.16142
70.167	99.9805	-0.1569
70.333	99.9807	-0.15159
70.5	99.9807	-0.14859
70.667	99.9807	-0.14628
70.833	99.9811	-0.14405
71	99.9811	-0.14364
71.167	99.9811	-0.14212
71.333	99.9813	-0.14106
71.5	99.9814	-0.13954
71.667	99.9811	-0.13551
71.833	99.9813	-0.13367
72	99.9811	-0.13212
72.167	99.9807	-0.13042
72.333	99.9807	-0.13282
72.5	99.9807	-0.13379
72.667	99.9803	-0.1354
72.833	99.9801	-0.1374
73	99.9803	-0.13792
73.167	99.9801	-0.1387
73.333	99.9799	-0.13988
73.5	99.9799	-0.13979
73.667	99.9801	-0.14252
73.833	99.9797	-0.14417
74	99.9799	-0.14546
74.167	99.9801	-0.14756
74.333	99.9797	-0.14893
74.5	99.9797	-0.14964
74.667	99.9799	-0.14966
74.833	99.9799	-0.14969
75	99.9799	-0.14616
75.167	99.9803	-0.14435
75.333	99.9803	-0.14317
75.5	99.9803	-0.14224
75.667	99.9807	-0.14167
75.833	99.9811	-0.14116
76	99.9809	-0.14064
76.167	99.9809	-0.14005
76.333	99.9813	-0.13505
76.5	99.9813	-0.13333
76.667	99.9813	-0.1336
76.833	99.9813	-0.13558
77	99.9813	-0.13627
77.167	99.9809	-0.13509
77.333	99.9807	-0.13249
77.5	99.9805	-0.1303
77.667	99.9801	-0.13021
77.833	99.9793	-0.12994
78	99.9788	-0.12851
78.167	99.9785	-0.12465
78.333	99.9778	-0.12224
78.5	99.9772	-0.11868
78.667	99.9766	-0.1152
78.833	99.9766	-0.11219
79	99.9764	-0.10719
79.167	99.9762	-0.10266
79.333	99.9762	-0.09893
79.5	99.9764	-0.09371
79.667	99.9766	-0.08525
79.833	99.9768	-0.07827
80	99.9772	-0.07135
80.167	99.9774	-0.06418
80.333	99.9776	-0.05888
80.5	99.978	-0.05332
80.667	99.978	-0.04731
80.833	99.9778	-0.0396
81	99.9774	-0.02986
81.167	99.977	-0.02359
81.333	99.9766	-0.01827
81.5	99.976	-0.01297
81.667	99.9753	-0.00856
81.833	99.9749	-0.00461
82	99.9745	-0.0018
82.167	99.9737	0.000991973
82.333	99.9737	0.00287
82.5	99.9739	0.00567
82.667	99.9737	0.00922
82.833	99.9731	0.01266
83	99.9735	0.0134
83.167	99.9737	0.01637
83.333	99.9735	0.01936
83.5	99.9733	0.02195
83.667	99.9737	0.02725
83.833	99.9739	0.03359
84	99.9737	0.03975
84.167	99.9735	0.04583
84.333	99.9739	0.05283
84.5	99.9739	0.05835
84.667	99.9737	0.06235
84.833	99.9735	0.06682
85	99.9739	0.07303
85.167	99.9741	0.07712
85.333	99.9737	0.08204
85.5	99.9735	0.0873
85.667	99.9739	0.08898
85.833	99.9739	0.0916
86	99.9735	0.09363
86.167	99.9731	0.09449
86.333	99.9735	0.09517
86.5	99.9733	0.09634
86.667	99.9731	0.09806
86.833	99.9728	0.09971
87	99.9731	0.10045
87.167	99.9731	0.10354
87.333	99.9728	0.10707
87.5	99.9726	0.11039
87.667	99.9728	0.11005
87.833	99.9728	0.11184
88	99.9724	0.11398
88.167	99.9716	0.11609
88.333	99.9699	0.12022
88.5	99.9677	0.12324
88.667	99.9643	0.12646
88.833	99.96	0.12984
89	99.9525	0.13173
89.167	99.9461	0.13502
89.333	99.9397	0.13832
89.5	99.9331	0.14257
89.667	99.9254	0.14586
89.833	99.919	0.14867
90	99.9131	0.15217
90.167	99.9074	0.15619
90.333	99.9048	0.15991
90.5	99.9018	0.16245
90.667	99.8988	0.16528
90.833	99.8959	0.16915
91	99.8949	0.1718
91.167	99.8924	0.17412
91.333	99.8901	0.17799
91.5	99.8879	0.18288
91.667	99.8858	0.1844
91.833	99.8843	0.18683
92	99.8833	0.18893
92.167	99.8829	0.19037
92.333	99.8843	0.19549
92.5	99.885	0.20077
92.667	99.8862	0.20404
92.833	99.8872	0.2058
93	99.8893	0.20739
93.167	99.8912	0.21021
93.333	99.8926	0.21326
93.5	99.8939	0.2166
93.667	99.8959	0.21973
93.833	99.8974	0.22351
94	99.8982	0.22751
94.167	99.8984	0.2313
94.333	99.8978	0.2352
94.5	99.8976	0.24039
94.667	99.8976	0.24539
94.833	99.8972	0.24903
95	99.8959	0.25542
95.167	99.8955	0.26022
95.333	99.8961	0.26434
95.5	99.8972	0.26856
95.667	99.9005	0.27336
95.833	99.9048	0.27792
96	99.9098	0.28299
96.167	99.9154	0.28761
96.333	99.9248	0.28938
96.5	99.9322	0.292
96.667	99.9384	0.29508
96.833	99.9442	0.29878
97	99.9488	0.30373
97.167	99.9531	0.30642
97.333	99.9563	0.30867
97.5	99.9592	0.31079
97.667	99.9598	0.31098
97.833	99.9614	0.31336
98	99.9623	0.31732
98.167	99.9627	0.32104
98.333	99.9631	0.32369
98.5	99.9637	0.32577
98.667	99.9639	0.32864
98.833	99.9639	0.3318
99	99.9637	0.33486
99.167	99.9639	0.33745
99.333	99.9639	0.34008
99.5	99.9639	0.34219
99.667	99.9631	0.34329
99.833	99.9627	0.34576
100	99.9627	0.35015
100.167	99.9625	0.35573
100.333	99.9617	0.3603
100.5	99.9612	0.36363
100.667	99.9612	0.3673
100.833	99.9612	0.37216
101	99.961	0.37782
101.167	99.9606	0.38408
101.333	99.9604	0.39087
101.5	99.9608	0.39808
101.667	99.9608	0.40659
101.833	99.9606	0.41238
102	99.9602	0.41719
102.167	99.9602	0.42063
102.333	99.9606	0.42397
102.5	99.9606	0.42741
102.667	99.9602	0.4301
102.833	99.9596	0.43219
103	99.9598	0.43148
103.167	99.9598	0.43405
103.333	99.9596	0.43752
103.5	99.9592	0.44061
103.667	99.959	0.43783
103.833	99.9596	0.43715
104	99.9606	0.43785
104.167	99.9617	0.43882
104.333	99.9643	0.4416
104.5	99.9673	0.44381
104.667	99.9714	0.44656
104.833	99.976	0.44892
105	99.9828	0.4515
105.167	99.9888	0.45394
105.333	99.9954	0.4569
105.5	100.002	0.45997
105.667	100.009	0.46654
105.833	100.015	0.47051
106	100.02	0.47418
106.167	100.024	0.47955
106.333	100.026	0.48677
106.5	100.029	0.49234
106.667	100.03	0.49598
106.833	100.031	0.49886
107	100.029	0.50344
107.167	100.028	0.50696
107.333	100.027	0.5094
107.5	100.025	0.51055
107.667	100.022	0.51416
107.833	100.02	0.51676
108	100.018	0.51932
108.167	100.016	0.52149
108.333	100.013	0.51806
108.5	100.011	0.5194
108.667	100.009	0.52254
108.833	100.008	0.52574
109	100.007	0.52907
109.167	100.005	0.53152
109.333	100.003	0.53338
109.5	100.001	0.53554
109.667	100	0.54034
109.833	99.9985	0.54264
110	99.9965	0.54488
110.167	99.9946	0.54599
110.333	99.994	0.54649
110.5	99.9934	0.54701
110.667	99.9925	0.54816
110.833	99.9915	0.54927
111	99.9907	0.5515
111.167	99.9899	0.5541
111.333	99.9894	0.55508
111.5	99.9886	0.55575
111.667	99.9869	0.55683
111.833	99.9853	0.55736
112	99.9834	0.55933
112.167	99.9818	0.56204
112.333	99.9807	0.56613
112.5	99.9797	0.56844
112.667	99.9784	0.57073
112.833	99.9772	0.5736
113	99.977	0.57469
113.167	99.9764	0.57754
113.333	99.9758	0.5814
113.5	99.9749	0.58594
113.667	99.9724	0.59127
113.833	99.9697	0.5958
114	99.967	0.60039
114.167	99.9643	0.60442
114.333	99.9594	0.61086
114.5	99.9554	0.61587
114.667	99.9511	0.62065
114.833	99.9471	0.62498
115	99.944	0.62839
115.167	99.9413	0.63347
115.333	99.9387	0.63786
115.5	99.936	0.64148
115.667	99.9347	0.64548
115.833	99.9328	0.6501
116	99.9314	0.65458
116.167	99.9303	0.659
116.333	99.9289	0.66576
116.5	99.9274	0.67176
116.667	99.926	0.67661
116.833	99.9246	0.68146
117	99.9245	0.68577
117.167	99.9237	0.68968
117.333	99.9229	0.69395
117.5	99.9219	0.69804
117.667	99.9212	0.70272
117.833	99.9204	0.70698
118	99.9198	0.71011
118.167	99.9194	0.71334
118.333	99.9181	0.7135
118.5	99.9165	0.71497
118.667	99.9152	0.71693
118.833	99.9138	0.71882
119	99.9131	0.72136
119.167	99.9123	0.72418
119.333	99.9115	0.72661
119.5	99.9106	0.72927
119.667	99.91	0.73039
119.833	99.9094	0.73229
120	99.9088	0.73485
120.167	99.9086	0.73789
120.333	99.9074	0.74001
120.5	99.9065	0.74233
120.667	99.9053	0.74543
120.833	99.9038	0.74909
121	99.903	0.75372
121.167	99.9026	0.7575
121.333	99.9018	0.76159
121.5	99.9011	0.76484
121.667	99.9005	0.76702
121.833	99.8992	0.76907
122	99.898	0.77082
122.167	99.8972	0.77347
122.333	99.8957	0.77704
122.5	99.8945	0.78036
122.667	99.8933	0.78292
122.833	99.8918	0.78484
123	99.8912	0.7824
123.167	99.8906	0.78311
123.333	99.8905	0.7855
123.5	99.8899	0.78787
123.667	99.8893	0.79199
123.833	99.8881	0.79362
124	99.887	0.79407
124.167	99.886	0.79465
124.333	99.8852	0.79336
124.5	99.8849	0.79425
124.667	99.8841	0.79608
124.833	99.8833	0.79781
125	99.8827	0.79943
125.167	99.8816	0.80096
125.333	99.881	0.80315
125.5	99.8806	0.80593
125.667	99.8792	0.80951
125.833	99.8783	0.81232
126	99.8773	0.81593
126.167	99.876	0.82048
126.333	99.875	0.82638
126.5	99.8742	0.82984
126.667	99.874	0.83178
126.833	99.8738	0.83372
127	99.8733	0.83846
127.167	99.8723	0.84154
127.333	99.8709	0.84364
127.5	99.8694	0.84615
127.667	99.8676	0.84604
127.833	99.8665	0.84701
128	99.8657	0.84753
128.167	99.8649	0.84839
128.333	99.8642	0.84746
128.5	99.8628	0.8484
128.667	99.8613	0.84945
128.833	99.8594	0.84964
129	99.8572	0.85001
129.167	99.8563	0.85159
129.333	99.8555	0.85376
129.5	99.8545	0.85654
129.667	99.8541	0.85941
129.833	99.853	0.86148
130	99.8516	0.86395
130.167	99.8503	0.86679
130.333	99.8491	0.87047
130.5	99.8483	0.87291
130.667	99.8474	0.87526
130.833	99.8464	0.87861
131	99.846	0.88228
131.167	99.8447	0.88406
131.333	99.8429	0.88605
131.5	99.8412	0.88806
131.667	99.8393	0.88746
131.833	99.8383	0.8878
132	99.8375	0.88815
132.167	99.8367	0.88773
132.333	99.8367	0.88655
132.5	99.8358	0.88731
132.667	99.8342	0.8891
132.833	99.8325	0.89144
133	99.8304	0.89124
133.167	99.8294	0.8923
133.333	99.8284	0.8923
133.5	99.8275	0.89185
133.667	99.8273	0.89284
133.833	99.8261	0.89294
134	99.8246	0.89354
134.167	99.823	0.89375
134.333	99.8213	0.89295
134.5	99.8205	0.89172
134.667	99.8197	0.89047
134.833	99.8192	0.88956
135	99.8192	0.88591
135.167	99.8182	0.8862
135.333	99.8166	0.88694
135.5	99.8151	0.88757
135.667	99.8122	0.88802
135.833	99.8105	0.88859
136	99.8095	0.88956
136.167	99.8085	0.89131
136.333	99.8078	0.89506
136.5	99.8068	0.8971
136.667	99.8056	0.90004
136.833	99.8043	0.9025
137	99.8024	0.9033
137.167	99.8006	0.90467
137.333	99.7993	0.90734
137.5	99.7983	0.91111
137.667	99.7973	0.91736
137.833	99.7964	0.92225
138	99.7954	0.92658
138.167	99.7942	0.93157
138.333	99.7931	0.93646
138.5	99.7915	0.94059
138.667	99.7902	0.94378
138.833	99.7892	0.94649
139	99.7883	0.95329
139.167	99.7873	0.95656
139.333	99.7865	0.95871
139.5	99.7855	0.96004
139.667	99.785	0.95809
139.833	99.7836	0.95848
140	99.7819	0.95947
140.167	99.7798	0.96052
140.333	99.7763	0.95593
140.5	99.7741	0.95461
140.667	99.7728	0.95384
140.833	99.7718	0.95289
141	99.7714	0.95257
141.167	99.7705	0.9539
141.333	99.7695	0.95523
141.5	99.7682	0.95586
141.667	99.7668	0.95735
141.833	99.7649	0.95786
142	99.7626	0.95751
142.167	99.7602	0.95634
142.333	99.757	0.95887
142.5	99.755	0.95965
142.667	99.7539	0.95989
142.833	99.7529	0.96086
143	99.7525	0.95891
143.167	99.7515	0.9576
143.333	99.7494	0.9566
143.5	99.7461	0.95504
143.667	99.7388	0.95384
143.833	99.7305	0.95356
144	99.7208	0.95219
144.167	99.71	0.94889
144.333	99.6944	0.94846
144.5	99.6826	0.94685
144.667	99.6723	0.94577
144.833	99.6627	0.94556
145	99.6565	0.94505
145.167	99.6499	0.94601
145.333	99.6439	0.94776
145.5	99.6385	0.9493
145.667	99.6358	0.95235
145.833	99.6321	0.95467
146	99.6285	0.95712
146.167	99.6248	0.95927
146.333	99.6219	0.96702
146.5	99.6196	0.96969
146.667	99.618	0.97143
146.833	99.6169	0.97253
147	99.6165	0.97241
147.167	99.6157	0.97309
147.333	99.6148	0.97466
147.5	99.6134	0.97665
147.667	99.612	0.97314
147.833	99.6101	0.97323
148	99.608	0.97405
148.167	99.6059	0.97506
148.333	99.6041	0.97367
148.5	99.6032	0.97344
148.667	99.6022	0.97467
148.833	99.6014	0.97527
149	99.6016	0.976
149.167	99.6008	0.97587
149.333	99.5995	0.97689
149.5	99.5979	0.97963
149.667	99.5948	0.98079
149.833	99.5923	0.98214
150	99.5904	0.98267
150.167	99.5889	0.98306
150.333	99.5879	0.98261
150.5	99.5869	0.98273
150.667	99.586	0.98345
150.833	99.585	0.98384
151	99.5846	0.98444
151.167	99.5833	0.98327
151.333	99.5815	0.98202
151.5	99.5796	0.98055
151.667	99.5769	0.97557
151.833	99.5755	0.97233
152	99.575	0.96951
152.167	99.575	0.96763
152.333	99.5773	0.96528
152.5	99.5796	0.96399
152.667	99.5823	0.96213
152.833	99.585	0.96012
153	99.5889	0.96
153.167	99.591	0.95906
153.333	99.5923	0.95775
153.5	99.5931	0.95661
153.667	99.5921	0.96046
153.833	99.5925	0.96049
154	99.5929	0.95917
154.167	99.5929	0.95693
154.333	99.5927	0.95503
154.5	99.5921	0.95344
154.667	99.5912	0.95168
154.833	99.59	0.9507
155	99.5873	0.94829
155.167	99.585	0.94502
155.333	99.5825	0.94106
155.5	99.58	0.9372
155.667	99.5765	0.92854
155.833	99.5734	0.92291
156	99.5701	0.91821
156.167	99.5668	0.91363
156.333	99.5632	0.90882
156.5	99.5599	0.90468
156.667	99.5564	0.90074
156.833	99.5531	0.89509
157	99.5496	0.88788
157.167	99.5464	0.88258
157.333	99.5431	0.87834
157.5	99.54	0.87397
157.667	99.5369	0.86918
157.833	99.5338	0.86392
158	99.5307	0.85896
158.167	99.5276	0.85311
158.333	99.5247	0.84458
158.5	99.5216	0.83714
158.667	99.5185	0.83059
158.833	99.5156	0.82482
159	99.5125	0.81841
159.167	99.5096	0.81212
159.333	99.5064	0.80579
159.5	99.5033	0.79945
159.667	99.4984	0.79036
159.833	99.4932	0.78189
160	99.488	0.77324
160.167	99.4826	0.764
160.333	99.4756	0.75775
160.5	99.4702	0.74841
160.667	99.4652	0.73854
160.833	99.4604	0.72916
161	99.4569	0.71583
161.167	99.4532	0.70442
161.333	99.4494	0.69287
161.5	99.4457	0.68
161.667	99.4428	0.664
161.833	99.4395	0.64985
162	99.436	0.63629
162.167	99.432	0.62394
162.333	99.4268	0.60759
162.5	99.4215	0.59151
162.667	99.4165	0.57672
162.833	99.4115	0.56101
163	99.4051	0.53976
163.167	99.4001	0.52224
163.333	99.3955	0.50574
163.5	99.3912	0.48864
163.667	99.3881	0.47399
163.833	99.3841	0.45732
164	99.379	0.43935
164.167	99.3738	0.42059
164.333	99.368	0.39803
164.5	99.3626	0.37695
164.667	99.3574	0.35473
164.833	99.3524	0.33153
165	99.3474	0.30571
165.167	99.3425	0.2803
165.333	99.3371	0.25469
165.5	99.3311	0.22805
165.667	99.3253	0.19198
165.833	99.3195	0.15975
166	99.3137	0.12811
166.167	99.3081	0.09621
166.333	99.302	0.05635
166.5	99.2956	0.02066
166.667	99.289	-0.01478
166.833	99.2826	-0.05095
167	99.2766	-0.09407
167.167	99.2708	-0.13369
167.333	99.2654	-0.17413
167.5	99.2598	-0.21635
167.667	99.254	-0.26323
167.833	99.2478	-0.30724
168	99.2417	-0.35175
168.167	99.2355	-0.39776
168.333	99.2289	-0.45226
168.5	99.2225	-0.50505
168.667	99.216	-0.55988
168.833	99.2092	-0.61755
169	99.2032	-0.68412
169.167	99.1965	-0.7409
169.333	99.1891	-0.79685
169.5	99.1818	-0.85359
169.667	99.1739	-0.94625
169.833	99.1659	-1.01987
170	99.1578	-1.09154
170.167	99.1499	-1.1659
170.333	99.1424	-1.2875
170.5	99.1346	-1.43378
170.667	99.1267	-1.69632
170.833	99.1188	-2.0583
171	99.1118	-2.67054
171.167	99.1047	-3.39306
171.333	99.0973	-4.24368
171.5	99.0896	-5.16883
171.667	99.0823	-6.12032
171.833	99.0749	-7.08052
172	99.0672	-8.10044
172.167	99.0591	-9.18586
172.333	99.0506	-10.2711
172.5	99.0419	-11.23
172.667	99.0328	-12.0119
172.833	99.0233	-12.6812
173	99.0127	-13.1555
173.167	99.0025	-13.6428
173.333	98.9924	-14.0827
173.5	98.9824	-14.451
173.667	98.9721	-14.6055
173.833	98.9629	-14.548
174	98.9546	-14.3605
174.167	98.9466	-14.0862
174.333	98.9414	-13.6293
174.5	98.9362	-13.1001
174.667	98.9312	-12.4809
174.833	98.9264	-11.8302
175	98.9242	-11.1441
175.167	98.921	-10.4912
175.333	98.9173	-9.85663
175.5	98.9138	-9.22
175.667	98.9099	-8.57293
175.833	98.9051	-7.92933
176	98.8999	-7.31168
176.167	98.8943	-6.74589
176.333	98.8856	-6.22921
176.5	98.8775	-5.71663
176.667	98.869	-5.22814
176.833	98.8599	-4.75542
177	98.8487	-4.34837
177.167	98.8383	-3.93668
177.333	98.8276	-3.54353
177.5	98.8168	-3.16702
177.667	98.8054	-2.84769
177.833	98.794	-2.528
178	98.7828	-2.23596
178.167	98.7716	-1.97565
178.333	98.7604	-1.74282
178.5	98.7494	-1.50529
178.667	98.7384	-1.2781
178.833	98.7272	-1.06122
179	98.7169	-0.90341
179.167	98.7063	-0.72246
179.333	98.6957	-0.56253
179.5	98.6852	-0.40166
179.667	98.6748	-0.28888
179.833	98.6644	-0.15798
180	98.6535	-0.02582
180.167	98.6427	0.11322
180.333	98.6315	0.19042
180.5	98.6201	0.28632
180.667	98.6085	0.38232
180.833	98.5971	0.47576
181	98.5851	0.5169
181.167	98.5736	0.58606
181.333	98.562	0.65812
181.5	98.5502	0.72898
181.667	98.5386	0.76685
181.833	98.527	0.82106
182	98.5156	0.87638
182.167	98.504	0.93038
182.333	98.4926	0.96373
182.5	98.4812	1.004
182.667	98.4698	1.04387
182.833	98.4586	1.08275
183	98.4476	1.10523
183.167	98.4368	1.13463
183.333	98.4258	1.16412
183.5	98.4147	1.19306
183.667	98.4034	1.20637
183.833	98.3914	1.22586
184	98.3788	1.24516
184.167	98.3653	1.26356
184.333	98.3494	1.27057
184.5	98.334	1.28284
184.667	98.3181	1.29652
184.833	98.3023	1.31012
185	98.2845	1.31374
185.167	98.2679	1.32118
185.333	98.2517	1.32981
185.5	98.2355	1.33863
185.667	98.2202	1.3414
185.833	98.2047	1.34657
186	98.1895	1.3521
186.167	98.1744	1.35697
186.333	98.1601	1.35911
186.5	98.1456	1.36275
186.667	98.1311	1.36679
186.833	98.1168	1.3701
187	98.1031	1.37097
187.167	98.089	1.37321
187.333	98.0751	1.3752
187.5	98.0612	1.37609
187.667	98.0471	1.37695
187.833	98.0328	1.37965
188	98.0185	1.38233
188.167	98.0042	1.38385
188.333	97.9895	1.38235
188.5	97.975	1.38071
188.667	97.9605	1.38023
188.833	97.946	1.38006
189	97.9315	1.37829
189.167	97.9169	1.37686
189.333	97.9022	1.37589
189.5	97.8875	1.37483
189.667	97.8724	1.36981
189.833	97.8573	1.36613
190	97.8423	1.36156
190.167	97.8268	1.35695
190.333	97.811	1.35234
190.5	97.7951	1.34641
190.667	97.7791	1.34017
190.833	97.7631	1.33408
191	97.7463	1.32672
191.167	97.7292	1.321
191.333	97.7117	1.31489
191.5	97.6933	1.30823
191.667	97.6717	1.29762
191.833	97.6491	1.28934
192	97.6253	1.28117
192.167	97.6008	1.27303
192.333	97.572	1.26858
192.5	97.5461	1.26281
192.667	97.5216	1.25469
192.833	97.4978	1.24574
193	97.4762	1.23475
193.167	97.4545	1.2254
193.333	97.4333	1.21656
193.5	97.4122	1.20829
193.667	97.3935	1.20007
193.833	97.3736	1.19205
194	97.3535	1.18316
194.167	97.3334	1.17328
194.333	97.3131	1.16118
194.5	97.293	1.15069
194.667	97.2731	1.14023
194.833	97.2534	1.13054
195	97.2343	1.12236
195.167	97.2149	1.11353
195.333	97.1956	1.10418
195.5	97.1763	1.09437
195.667	97.1576	1.08106
195.833	97.1386	1.0684
196	97.1195	1.05611
196.167	97.1004	1.04518
196.333	97.0808	1.03621
196.5	97.0611	1.02612
196.667	97.0413	1.01494
196.833	97.021	1.0031
197	97.0001	0.98838
197.167	96.9792	0.97536
197.333	96.9584	0.9636
197.5	96.9375	0.95196
197.667	96.9159	0.94412
197.833	96.8944	0.93356
198	96.873	0.92172
198.167	96.8513	0.90867
198.333	96.8295	0.8959
198.5	96.8079	0.8849
198.667	96.786	0.87459
198.833	96.7642	0.86483
199	96.7424	0.85526
199.167	96.7203	0.84417
199.333	96.6981	0.83237
199.5	96.6759	0.81956
199.667	96.6539	0.80696
199.833	96.6322	0.79505
200	96.6114	0.78282
200.167	96.5907	0.77021
200.333	96.5718	0.75702
200.5	96.5528	0.74484
200.667	96.5341	0.73291
200.833	96.5152	0.72078
201	96.4974	0.70491
201.167	96.4783	0.69072
201.333	96.458	0.67716
201.5	96.4373	0.66386
201.667	96.4141	0.65142
201.833	96.3911	0.63748
202	96.3677	0.62344
202.167	96.3436	0.6091
202.333	96.3171	0.59411
202.5	96.2912	0.57962
202.667	96.2651	0.56421
202.833	96.2387	0.5485
203	96.2112	0.53044
203.167	96.1842	0.51309
203.333	96.1569	0.49579
203.5	96.1295	0.47856
203.667	96.1013	0.46099
203.833	96.0729	0.44427
204	96.0445	0.42718
204.167	96.0159	0.41027
204.333	95.9863	0.39171
204.5	95.9572	0.37397
204.667	95.9278	0.35674
204.833	95.8984	0.33979
205	95.8687	0.32471
205.167	95.8387	0.30855
205.333	95.8086	0.29206
205.5	95.7785	0.2757
205.667	95.7477	0.25779
205.833	95.717	0.24115
206	95.6861	0.22419
206.167	95.6552	0.20652
206.333	95.6235	0.19186
206.5	95.5922	0.17752
206.667	95.5605	0.16293
206.833	95.5286	0.14757
207	95.496	0.13347
207.167	95.4633	0.11846
207.333	95.4303	0.10316
207.5	95.3975	0.08776
207.667	95.3636	0.07258
207.833	95.33	0.05588
208	95.2962	0.03873
208.167	95.2622	0.02132
208.333	95.2278	7.71158e-05
208.5	95.1932	-0.01994
208.667	95.1586	-0.03949
208.833	95.1239	-0.05908
209	95.0883	-0.08275
209.167	95.053	-0.10212
209.333	95.0174	-0.12049
209.5	94.9815	-0.13929
209.667	94.9448	-0.16104
209.833	94.9081	-0.18169
210	94.8714	-0.20226
210.167	94.8345	-0.22265
210.333	94.7966	-0.24029
210.5	94.7591	-0.25973
210.667	94.7212	-0.2797
210.833	94.683	-0.29912
211	94.6443	-0.31957
211.167	94.6055	-0.34025
211.333	94.5665	-0.36124
211.5	94.5275	-0.38286
211.667	94.4874	-0.40422
211.833	94.4476	-0.42459
212	94.4075	-0.44499
212.167	94.3673	-0.46604
212.333	94.3261	-0.48651
212.5	94.285	-0.50694
212.667	94.2436	-0.52677
212.833	94.2021	-0.54593
213	94.1598	-0.56515
213.167	94.1177	-0.58395
213.333	94.0754	-0.60373
213.5	94.0328	-0.62409
213.667	93.9896	-0.64214
213.833	93.9463	-0.66232
214	93.9028	-0.68359
214.167	93.8593	-0.70506
214.333	93.8147	-0.72647
214.5	93.7701	-0.74867
214.667	93.7251	-0.77172
214.833	93.6799	-0.79534
215	93.6337	-0.82491
215.167	93.5875	-0.85185
215.333	93.5413	-0.87705
215.5	93.4948	-0.90138
215.667	93.447	-0.92965
215.833	93.3995	-0.95388
216	93.352	-0.97747
216.167	93.3041	-1.00134
216.333	93.255	-1.02656
216.5	93.2063	-1.05142
216.667	93.1572	-1.07489
216.833	93.1078	-1.09723
217	93.0573	-1.11599
217.167	93.0073	-1.13793
217.333	92.9569	-1.16138
217.5	92.9063	-1.18576
217.667	92.8549	-1.20763
217.833	92.8035	-1.23024
218	92.7519	-1.25354
218.167	92.7001	-1.27739
218.333	92.6472	-1.30046
218.5	92.5944	-1.32382
218.667	92.5411	-1.34762
218.833	92.4878	-1.3718
219	92.4331	-1.39912
219.167	92.3788	-1.42495
219.333	92.3241	-1.45106
219.5	92.2691	-1.47674
219.667	92.2128	-1.50357
219.833	92.1566	-1.5307
220	92.1	-1.55782
220.167	92.0434	-1.58502
220.333	91.9854	-1.61322
220.5	91.9281	-1.63945
220.667	91.8703	-1.66549
220.833	91.8121	-1.69174
221	91.7534	-1.71986
221.167	91.6945	-1.74712
221.333	91.635	-1.77468
221.5	91.5755	-1.80328
221.667	91.5144	-1.83087
221.833	91.4537	-1.85947
222	91.3927	-1.88765
222.167	91.3312	-1.91547
222.333	91.2686	-1.94405
222.5	91.2062	-1.97146
222.667	91.1435	-1.99915
222.833	91.0805	-2.02695
223	91.0157	-2.05513
223.167	90.9514	-2.08262
223.333	90.8867	-2.10973
223.5	90.8218	-2.13684
223.667	90.7551	-2.16273
223.833	90.6888	-2.1906
224	90.6224	-2.21878
224.167	90.5555	-2.24732
224.333	90.4873	-2.27789
224.5	90.4195	-2.30738
224.667	90.3513	-2.33593
224.833	90.2829	-2.36473
225	90.2132	-2.39634
225.167	90.1436	-2.42723
225.333	90.0735	-2.45747
225.5	90.0032	-2.48725
225.667	89.9315	-2.51891
225.833	89.8602	-2.54998
226	89.7883	-2.58249
226.167	89.7162	-2.61627
226.333	89.643	-2.65077
226.5	89.57	-2.68438
226.667	89.4966	-2.71859
226.833	89.423	-2.75278
227	89.3476	-2.79103
227.167	89.2722	-2.82821
227.333	89.1967	-2.86406
227.5	89.1208	-2.89989
227.667	89.0429	-2.94112
227.833	88.9654	-2.97905
228	88.8878	-3.01679
228.167	88.8097	-3.05491
228.333	88.7299	-3.09283
228.5	88.6503	-3.13107
228.667	88.5705	-3.16956
228.833	88.4904	-3.20817
229	88.4082	-3.24728
229.167	88.3265	-3.2871
229.333	88.2444	-3.32689
229.5	88.1621	-3.36705
229.667	88.0781	-3.40986
229.833	87.9944	-3.45195
230	87.9103	-3.49314
230.167	87.8259	-3.53366
230.333	87.7401	-3.577
230.5	87.6543	-3.61843
230.667	87.568	-3.65872
230.833	87.4814	-3.69849
231	87.3933	-3.73991
231.167	87.3054	-3.78174
231.333	87.2169	-3.82319
231.5	87.1279	-3.86441
231.667	87.0373	-3.90252
231.833	86.9466	-3.94236
232	86.8554	-3.98269
232.167	86.7641	-4.02281
232.333	86.6703	-4.06239
232.5	86.577	-4.10175
232.667	86.4835	-4.14107
232.833	86.3896	-4.18075
233	86.294	-4.21992
233.167	86.1985	-4.25901
233.333	86.1027	-4.29875
233.5	86.0067	-4.33825
233.667	85.9087	-4.37711
233.833	85.8108	-4.41623
234	85.7126	-4.45512
234.167	85.6143	-4.49289
234.333	85.5136	-4.53365
234.5	85.4136	-4.57465
234.667	85.3131	-4.61438
234.833	85.2122	-4.65443
235	85.1094	-4.69497
235.167	85.0069	-4.73458
235.333	84.9037	-4.77438
235.5	84.7999	-4.81464
235.667	84.6941	-4.85715
235.833	84.5886	-4.90103
236	84.4825	-4.94599
236.167	84.3758	-4.99043
236.333	84.2667	-5.03503
236.5	84.1581	-5.07805
236.667	84.0491	-5.12187
236.833	83.9398	-5.16679
237	83.8281	-5.21817
237.167	83.7168	-5.26663
237.333	83.605	-5.31425
237.5	83.4925	-5.36199
237.667	83.3783	-5.40978
237.833	83.2643	-5.45823
238	83.15	-5.50776
238.167	83.0352	-5.55869
238.333	82.9183	-5.61472
238.5	82.8018	-5.66724
238.667	82.6845	-5.71924
238.833	82.567	-5.77091
239	82.4471	-5.82459
239.167	82.3275	-5.87814
239.333	82.2073	-5.93187
239.5	82.0867	-5.98548
239.667	81.9637	-6.04271
239.833	81.8412	-6.09903
240	81.7179	-6.15494
240.167	81.5943	-6.21096
240.333	81.4683	-6.26998
240.5	81.3425	-6.32816
240.667	81.2161	-6.38608
240.833	81.0894	-6.44436
241	80.96	-6.50526
241.167	80.8307	-6.56601
241.333	80.7011	-6.62706
241.5	80.571	-6.68713
241.667	80.4383	-6.75143
241.833	80.3062	-6.81333
242	80.1734	-6.87471
242.167	80.0401	-6.93717
242.333	79.9043	-7.0007
242.5	79.7687	-7.0631
242.667	79.6326	-7.12582
242.833	79.496	-7.18884
243	79.3567	-7.2532
243.167	79.2178	-7.3171
243.333	79.0783	-7.38131
243.5	78.9383	-7.446
243.667	78.7953	-7.51379
243.833	78.6529	-7.57991
244	78.5097	-7.64609
244.167	78.3664	-7.71253
244.333	78.2207	-7.78094
244.5	78.0758	-7.84878
244.667	77.9305	-7.91756
244.833	77.7846	-7.98677
245	77.6376	-8.05948
245.167	77.4904	-8.13013
245.333	77.343	-8.20044
245.5	77.1954	-8.272
245.667	77.046	-8.34578
245.833	76.8972	-8.4177
246	76.7485	-8.49003
246.167	76.5991	-8.56277
246.333	76.4488	-8.63874
246.5	76.2981	-8.71274
246.667	76.1468	-8.78693
246.833	75.9946	-8.86035
247	75.8392	-8.93483
247.167	75.6835	-9.00896
247.333	75.5268	-9.08313
247.5	75.3694	-9.15791
247.667	75.2065	-9.23339
247.833	75.0442	-9.30888
248	74.8805	-9.38516
248.167	74.7159	-9.46215
248.333	74.5455	-9.53932
248.5	74.3763	-9.6175
248.667	74.2063	-9.69621
248.833	74.0353	-9.7748
249	73.8597	-9.8559
249.167	73.685	-9.93598
249.333	73.5098	-10.016
249.5	73.3337	-10.0963
249.667	73.1543	-10.1806
249.833	72.9759	-10.2633
250	72.7972	-10.3467
250.167	72.6183	-10.4302
250.333	72.4371	-10.5137
250.5	72.256	-10.5975
250.667	72.074	-10.6813
250.833	71.8909	-10.7653
251	71.7033	-10.8536
251.167	71.5141	-10.9401
251.333	71.3227	-11.0271
251.5	71.1291	-11.1143
251.667	70.927	-11.204
251.833	70.7274	-11.2926
252	70.5282	-11.3812
252.167	70.3286	-11.4703
252.333	70.1263	-11.5623
252.5	69.9262	-11.6532
252.667	69.7264	-11.7439
252.833	69.5264	-11.8339
253	69.3274	-11.9281
253.167	69.1269	-12.0202
253.333	68.9258	-12.1115
253.5	68.7241	-12.2023
253.667	68.52	-12.2943
253.833	68.3166	-12.3865
254	68.1125	-12.4794
254.167	67.9081	-12.5729
254.333	67.7012	-12.6667
254.5	67.4941	-12.7614
254.667	67.2864	-12.8566
254.833	67.0779	-12.9525
255	66.8664	-13.0524
255.167	66.6552	-13.1503
255.333	66.4436	-13.2478
255.5	66.2313	-13.3457
255.667	66.0149	-13.449
255.833	65.7983	-13.55
256	65.5804	-13.6498
256.167	65.3617	-13.7497
256.333	65.138	-13.855
256.5	64.9156	-13.9586
256.667	64.6928	-14.0615
256.833	64.4695	-14.1639
257	64.2415	-14.2694
257.167	64.0133	-14.3737
257.333	63.7838	-14.4783
257.5	63.5529	-14.5839
257.667	63.3166	-14.6915
257.833	63.0815	-14.7977
258	62.8456	-14.9037
258.167	62.6089	-15.0099
258.333	62.3682	-15.1153
258.5	62.1282	-15.2219
258.667	61.8879	-15.3289
258.833	61.6467	-15.4367
259	61.4023	-15.5456
259.167	61.1587	-15.6536
259.333	60.9143	-15.7621
259.5	60.6695	-15.8709
259.667	60.4218	-15.982
259.833	60.1747	-16.093
260	59.9276	-16.2057
260.167	59.6803	-16.3194
260.333	59.4312	-16.4358
260.5	59.1824	-16.5509
260.667	58.9332	-16.6669
260.833	58.6831	-16.7832
261	58.4302	-16.9026
261.167	58.1762	-17.0204
261.333	57.9206	-17.139
261.5	57.6636	-17.2589
261.667	57.4001	-17.3812
261.833	57.1373	-17.5022
262	56.8734	-17.6234
262.167	56.6081	-17.7445
262.333	56.3363	-17.8685
262.5	56.0658	-17.9924
262.667	55.794	-18.1168
262.833	55.5213	-18.2421
263	55.2431	-18.3727
263.167	54.9659	-18.5004
263.333	54.6875	-18.6275
263.5	54.4081	-18.755
263.667	54.1239	-18.8871
263.833	53.8402	-19.0161
264	53.5555	-19.1438
264.167	53.2697	-19.2713
264.333	52.9789	-19.4025
264.5	52.6887	-19.5337
264.667	52.3976	-19.665
264.833	52.1055	-19.7973
265	51.8081	-19.9286
265.167	51.5115	-20.06
265.333	51.214	-20.1917
265.5	50.9153	-20.3238
265.667	50.6116	-20.4583
265.833	50.3087	-20.5932
266	50.0045	-20.7296
266.167	49.6993	-20.8663
266.333	49.3886	-21.0098
266.5	49.0785	-21.15
266.667	48.7674	-21.2906
266.833	48.4554	-21.4318
267	48.138	-21.5766
267.167	47.8213	-21.7197
267.333	47.5035	-21.8633
267.5	47.1843	-22.0071
267.667	46.8601	-22.1585
267.833	46.5367	-22.3058
268	46.2123	-22.453
268.167	45.8871	-22.6017
268.333	45.5564	-22.752
268.5	45.226	-22.9019
268.667	44.8942	-23.0534
268.833	44.5614	-23.2056
269	44.2229	-23.362
269.167	43.8851	-23.5169
269.333	43.5463	-23.672
269.5	43.2064	-23.828
269.667	42.861	-23.9894
269.833	42.5159	-24.1477
270	42.1695	-24.3053
270.167	41.8219	-24.4636
270.333	41.4683	-24.6276
270.5	41.1155	-24.7882
270.667	40.7616	-24.9483
270.833	40.4067	-25.1087
271	40.0457	-25.2733
271.167	39.6856	-25.4359
271.333	39.3239	-25.5983
271.5	38.9613	-25.7612
271.667	38.5926	-25.929
271.833	38.2246	-26.0962
272	37.8552	-26.2632
272.167	37.4846	-26.43
272.333	37.1075	-26.6023
272.5	36.7313	-26.7739
272.667	36.3536	-26.9468
272.833	35.9747	-27.1205
273	35.5895	-27.2996
273.167	35.205	-27.4747
273.333	34.8195	-27.6506
273.5	34.4325	-27.8272
273.667	34.0394	-28.0102
273.833	33.6466	-28.19
274	33.2522	-28.3692
274.167	32.8564	-28.5495
274.333	32.4539	-28.7353
274.5	32.0523	-28.9203
274.667	31.6492	-29.1056
274.833	31.2448	-29.2915
275	30.8333	-29.4814
275.167	30.4228	-29.6697
275.333	30.0108	-29.8585
275.5	29.598	-30.0476
275.667	29.1781	-30.2425
275.833	28.7595	-30.4356
276	28.3392	-30.6303
276.167	27.9176	-30.8259
276.333	27.4895	-31.0258
276.5	27.0617	-31.2234
276.667	26.6321	-31.4224
276.833	26.2006	-31.6225
277	25.7619	-31.8321
277.167	25.3244	-32.0371
277.333	24.8857	-32.2428
277.5	24.4454	-32.4497
277.667	23.9973	-32.6672
277.833	23.5502	-32.8794
278	23.1012	-33.0914
278.167	22.6511	-33.3045
278.333	22.1926	-33.5268
278.5	21.7355	-33.745
278.667	21.277	-33.9631
278.833	20.8171	-34.1817
279	20.3496	-34.4066
279.167	19.883	-34.6284
279.333	19.4145	-34.8493
279.5	18.9445	-35.0698
279.667	18.4671	-35.2973
279.833	17.9908	-35.5231
280	17.5129	-35.7494
280.167	17.0333	-35.9757
280.333	16.546	-36.1991
280.5	16.0593	-36.4158
280.667	15.5709	-36.6297
280.833	15.081	-36.8491
281	14.5824	-37.0705
281.167	14.0854	-37.2975
281.333	13.5866	-37.534
281.5	13.0862	-37.7647
281.667	12.5775	-37.9593
281.833	12.0702	-38.1206
282	11.5618	-38.2336
282.167	11.0523	-38.3086
282.333	10.5377	-38.2871
282.5	10.027	-38.2438
282.667	9.5183	-38.1573
282.833	9.01084	-38.0348
283	8.50988	-37.8121
283.167	8.01191	-37.5727
283.333	7.51935	-37.2839
283.5	7.03095	-36.9234
283.667	6.56335	-36.4205
283.833	6.09722	-35.8403
284	5.63989	-35.1353
284.167	5.18991	-34.3466
284.333	4.7721	-32.7921
284.5	4.34639	-31.019
284.667	3.94715	-29.2009
284.833	3.56569	-27.394
285	3.21543	-25.5772
285.167	2.89101	-23.8003
285.333	2.64139	-22.1123
285.5	2.41513	-20.4497
285.667	2.26733	-18.8546
285.833	2.13305	-17.3243
286	2.0354	-15.8877
286.167	1.97172	-14.5268
286.333	1.95329	-13.2224
286.5	1.91564	-11.9947
286.667	1.88286	-10.8606
286.833	1.8554	-9.7562
287	1.85137	-8.7602
287.167	1.83858	-7.78893
287.333	1.82647	-6.87301
287.5	1.81604	-5.99596
287.667	1.81264	-5.21731
287.833	1.80714	-4.4531
288	1.80197	-3.73216
288.167	1.79734	-3.04659
288.333	1.79572	-2.45157
288.5	1.79286	-1.88067
288.667	1.78997	-1.35597
288.833	1.78725	-0.83997
289	1.78507	-0.39388
289.167	1.78273	0.05105
289.333	1.78037	0.47423
289.5	1.77803	0.8801
289.667	1.7758	1.21576
289.833	1.77345	1.55397
290	1.77111	1.86577
290.167	1.76881	2.14665
290.333	1.76651	2.39893
290.5	1.76429	2.65633
290.667	1.76208	2.90105
290.833	1.75985	3.13649
291	1.7577	3.31123
291.167	1.75539	3.50626
291.333	1.75321	3.69795
291.5	1.75132	3.88293
291.667	1.75085	4.01683
291.833	1.7509	4.17648
292	1.75112	4.33033
292.167	1.75138	4.48912
292.333	1.75336	4.56959
292.5	1.7538	4.66645
292.667	1.75365	4.77078
292.833	1.75327	4.87324
293	1.75114	4.93159
293.167	1.74962	4.99966
293.333	1.7481	5.07096
293.5	1.74649	5.14782
293.667	1.7443	5.2064
293.833	1.74256	5.27033
294	1.74161	5.33282
294.167	1.74127	5.39351
294.333	1.74149	5.43514
294.5	1.74145	5.48313
294.667	1.74133	5.53151
294.833	1.74116	5.57929
295	1.7413	5.60941
295.167	1.7408	5.64621
295.333	1.73995	5.68256
295.5	1.73891	5.71779
295.667	1.73658	5.7365
295.833	1.73462	5.76274
296	1.73265	5.78858
296.167	1.73064	5.8129
296.333	1.72734	5.82555
296.5	1.72314	5.84487
296.667	1.71738	5.86476
296.833	1.7105	5.88302
297	1.70069	5.89082
297.167	1.6922	5.90461
297.333	1.68426	5.91916
297.5	1.67661	5.93313
297.667	1.66879	5.94046
297.833	1.66241	5.9505
298	1.65688	5.961
298.167	1.65179	5.97106
298.333	1.64992	5.97613
298.5	1.64681	5.98206
298.667	1.64368	5.98792
298.833	1.64072	5.99368
299	1.63849	5.99343
299.167	1.63602	5.99662
299.333	1.63361	6.00029
299.5	1.63128	6.00324
299.667	1.62923	6.00184
299.833	1.6271	6.00229
300	1.62528	6.003
300.167	1.624	6.00451
300.333	1.62408	6.00405
300.5	1.62398	6.00479
300.667	1.62386	6.00548
300.833	1.62376	6.00546
301	1.62587	6.00496
301.167	1.62762	6.0059
301.333	1.62925	6.00766
301.5	1.63074	6.00846
301.667	1.63217	6.00986
301.833	1.63287	6.00958
302	1.63313	6.00855
302.167	1.63321	6.0069
302.333	1.63298	6.00482
302.5	1.63382	6.00317
302.667	1.63468	6.00172
302.833	1.63541	6.00047
303	1.63687	5.99632
303.167	1.63749	5.99369
303.333	1.63852	5.99175
303.5	1.6402	5.99021
303.667	1.64263	5.98847
303.833	1.64665	5.9874
304	1.65184	5.98718
304.167	1.65759	5.98678
304.333	1.66727	5.98738
304.5	1.67506	5.98757
304.667	1.68214	5.988
304.833	1.68869	5.98879
305	1.69365	5.99147
305.167	1.6979	5.99294
305.333	1.70192	5.99388
305.5	1.70595	5.9942
305.667	1.70697	5.99475
305.833	1.70908	5.99531
306	1.71092	5.99696
306.167	1.71238	5.99946
306.333	1.71286	6.00142
306.5	1.71294	6.0032
306.667	1.71272	6.00565
306.833	1.7125	6.00892
307	1.71177	6.0123
307.167	1.71212	6.0158
307.333	1.71253	6.01844
307.5	1.71281	6.0208
307.667	1.71407	6.0269
307.833	1.71412	6.03103
308	1.71367	6.03437
308.167	1.71298	6.03765
308.333	1.71167	6.04106
308.5	1.71177	6.04486
308.667	1.71221	6.04956
308.833	1.71263	6.05434
309	1.714	6.05458
309.167	1.71435	6.05673
309.333	1.71422	6.05979
309.5	1.71386	6.06256
309.667	1.7125	6.06439
309.833	1.71237	6.06575
310	1.71287	6.06647
310.167	1.71341	6.06694
310.333	1.71423	6.06564
310.5	1.71455	6.06531
310.667	1.71454	6.0657
310.833	1.71431	6.06566
311	1.71329	6.06255
311.167	1.71283	6.06116
311.333	1.71302	6.0599
311.5	1.71351	6.05751
311.667	1.71386	6.05557
311.833	1.71415	6.05293
312	1.71424	6.05057
312.167	1.71416	6.04908
312.333	1.71374	6.04577
312.5	1.7129	6.0439
312.667	1.71205	6.0429
312.833	1.71159	6.04163
313	1.71132	6.0382
313.167	1.71151	6.03603
313.333	1.71167	6.03435
313.5	1.71174	6.03177
313.667	1.71277	6.03148
313.833	1.71255	6.02996
314	1.71185	6.02769
314.167	1.71094	6.02393
314.333	1.70927	6.01802
314.5	1.70921	6.01279
314.667	1.70969	6.00789
314.833	1.71021	6.00286
315	1.71193	5.99484
315.167	1.71253	5.98826
315.333	1.71266	5.98113
315.5	1.71255	5.97442
315.667	1.71113	5.96599
315.833	1.71012	5.95868
316	1.70952	5.95076
316.167	1.70936	5.94194
316.333	1.70938	5.93421
316.5	1.70951	5.92539
316.667	1.70955	5.91643
316.833	1.70948	5.9073
317	1.70992	5.89722
317.167	1.70969	5.88658
317.333	1.70931	5.87596
317.5	1.70895	5.86516
317.667	1.70951	5.85127
317.833	1.71165	5.83868
318	1.71457	5.82637
318.167	1.71785	5.81487
318.333	1.72463	5.80349
318.5	1.72983	5.79161
318.667	1.73483	5.77964
318.833	1.73987	5.76767
319	1.74513	5.75585
319.167	1.75083	5.74443
319.333	1.75689	5.73306
319.5	1.76286	5.72259
319.667	1.76814	5.71305
319.833	1.77254	5.7031
320	1.77603	5.69285
320.167	1.77887	5.68147
320.333	1.77841	5.66976
320.5	1.77826	5.65777
320.667	1.77747	5.64463
320.833	1.77614	5.63123
321	1.77262	5.62106
321.167	1.77091	5.61084
321.333	1.76958	5.60047
321.5	1.76816	5.59035
321.667	1.76705	5.57752
321.833	1.76533	5.56758
322	1.76327	5.55813
322.167	1.76098	5.5488
322.333	1.75744	5.54434
322.5	1.75409	5.53826
322.667	1.75061	5.53163
322.833	1.74702	5.52514
323	1.74383	5.52317
323.167	1.74184	5.51883
323.333	1.74038	5.51457
323.5	1.73912	5.51069
323.667	1.74008	5.50867
323.833	1.74002	5.50515
324	1.73977	5.50129
324.167	1.73949	5.49755
324.333	1.73901	5.4969
324.5	1.73826	5.49421
324.667	1.73727	5.49085
324.833	1.73614	5.48785
325	1.73399	5.48391
325.167	1.73237	5.48072
325.333	1.7314	5.47802
325.5	1.73085	5.47548
325.667	1.73027	5.47281
325.833	1.72964	5.47105
326	1.72893	5.46981
326.167	1.72814	5.46774
326.333	1.72759	5.46717
326.5	1.72669	5.46537
326.667	1.72558	5.46318
326.833	1.72435	5.4615
327	1.72237	5.46033
327.167	1.72066	5.45876
327.333	1.71933	5.45795
327.5	1.71851	5.45804
327.667	1.71851	5.45699
327.833	1.71857	5.45644
328	1.71867	5.45606
328.167	1.71878	5.45555
328.333	1.72014	5.45637
328.5	1.72055	5.45707
328.667	1.72059	5.45742
328.833	1.72043	5.45787
329	1.71912	5.45907
329.167	1.71798	5.45917
329.333	1.71661	5.45953
329.5	1.71501	5.45922
329.667	1.71217	5.45845
329.833	1.70976	5.45919
330	1.70792	5.45941
330.167	1.70645	5.45885
330.333	1.70431	5.45837
330.5	1.70207	5.45862
330.667	1.69951	5.45868
330.833	1.69669	5.45887
331	1.69318	5.45884
331.167	1.68949	5.45823
331.333	1.68553	5.45854
331.5	1.68138	5.45863
331.667	1.67622	5.45676
331.833	1.67172	5.45568
332	1.66747	5.45662
332.167	1.66338	5.45778
332.333	1.66132	5.45924
332.5	1.6599	5.46083
332.667	1.65882	5.46303
332.833	1.6579	5.46506
333	1.65931	5.46877
333.167	1.65912	5.47058
333.333	1.65844	5.47156
333.5	1.6576	5.47283
333.667	1.65555	5.4771
333.833	1.65388	5.48129
334	1.65218	5.48539
334.167	1.65041	5.48898
334.333	1.64821	5.49033
334.5	1.64666	5.49237
334.667	1.64593	5.49542
334.833	1.64569	5.49827
335	1.64605	5.50236
335.167	1.646	5.50542
335.333	1.64582	5.5082
335.5	1.64558	5.51071
335.667	1.64538	5.51284
335.833	1.64478	5.51473
336	1.64388	5.51622
336.167	1.6428	5.51818
336.333	1.64064	5.52015
336.5	1.63874	5.52102
336.667	1.63681	5.52199
336.833	1.63483	5.52335
337	1.63336	5.52241
337.167	1.63289	5.52193
337.333	1.63283	5.52218
337.5	1.63282	5.52277
337.667	1.63413	5.52147
337.833	1.63427	5.52059
338	1.63396	5.51928
338.167	1.63346	5.51774
338.333	1.63182	5.51653
338.5	1.63055	5.51608
338.667	1.62916	5.51512
338.833	1.62764	5.51385
339	1.6255	5.51128
339.167	1.62361	5.50943
339.333	1.62218	5.50784
339.5	1.62129	5.50656
339.667	1.62128	5.50522
339.833	1.62133	5.504
340	1.62143	5.50362
340.167	1.62154	5.50325
340.333	1.62271	5.50271
340.5	1.62277	5.503
340.667	1.62235	5.50278
340.833	1.6217	5.50227
341	1.61929	5.50484
341.167	1.61649	5.50564
341.333	1.61215	5.50542
341.5	1.60658	5.50539
341.667	1.59717	5.5072
341.833	1.58799	5.50891
342	1.57832	5.51032
342.167	1.56845	5.51197
342.333	1.55626	5.51018
342.5	1.54676	5.50948
342.667	1.53854	5.5096
342.833	1.53098	5.5097
343	1.52726	5.51171
343.167	1.52269	5.51272
343.333	1.51855	5.51317
343.5	1.51481	5.51419
343.667	1.51342	5.51427
343.833	1.51106	5.51486
344	1.50864	5.51588
344.167	1.5063	5.51773
344.333	1.50438	5.52169
344.5	1.50283	5.52447
344.667	1.50209	5.52679
344.833	1.50182	5.5286
345	1.5025	5.53138
345.167	1.50279	5.53352
345.333	1.5029	5.53554
345.5	1.50288	5.53767
345.667	1.50312	5.54237
345.833	1.5034	5.54757
346	1.50412	5.55207
346.167	1.50498	5.55603
346.333	1.50546	5.55873
346.5	1.50603	5.56177
346.667	1.50646	5.56578
346.833	1.50675	5.57071
347	1.50805	5.5792
347.167	1.50956	5.58456
347.333	1.5109	5.58777
347.5	1.51206	5.59105
347.667	1.51329	5.59287
347.833	1.51376	5.59626
348	1.51378	5.60001
348.167	1.51358	5.60283
348.333	1.51185	5.60642
348.5	1.51077	5.60942
348.667	1.50971	5.61198
348.833	1.50868	5.61471
349	1.50857	5.61543
349.167	1.50895	5.61698
349.333	1.50997	5.6188
349.5	1.51175	5.62063
349.667	1.51729	5.62068
349.833	1.5228	5.62124
350	1.52896	5.6216
350.167	1.53568	5.62185
350.333	1.54566	5.62311
350.5	1.55299	5.62404
350.667	1.55899	5.62357
350.833	1.56428	5.6225
351	1.5667	5.61955
351.167	1.56898	5.61833
351.333	1.57072	5.61785
351.5	1.57231	5.61769
351.667	1.57194	5.61778
351.833	1.57325	5.61758
352	1.57466	5.61718
352.167	1.57591	5.61723
352.333	1.57795	5.61534
352.5	1.57873	5.61472
352.667	1.57891	5.61499
352.833	1.57879	5.61565
353	1.57657	5.61975
353.167	1.57514	5.62197
353.333	1.57392	5.62352
353.5	1.57297	5.62559
353.667	1.57312	5.62877
353.833	1.57371	5.63079
354	1.57435	5.63195
354.167	1.57493	5.63316
354.333	1.57685	5.6376
354.5	1.5773	5.64046
354.667	1.57717	5.64348
354.833	1.57679	5.64641
355	1.57458	5.64839
355.167	1.57319	5.65134
355.333	1.57194	5.65479
355.5	1.57072	5.65809
355.667	1.57074	5.66224
355.833	1.57134	5.66607
356	1.57201	5.66966
356.167	1.57264	5.67279
356.333	1.57447	5.67858
356.5	1.57494	5.68291
356.667	1.57486	5.68706
356.833	1.57455	5.69093
357	1.57259	5.69546
357.167	1.57141	5.6996
357.333	1.57032	5.70375
357.5	1.56918	5.70858
357.667	1.56781	5.71222
357.833	1.56667	5.71583
358	1.56631	5.71965
[truncated: 1,752 more rows]

## Sheet: Fig1c
2Theta	Experimental PXRD pattern of the white precipitate	Experimental PXRD pattern of commercialized dimethylammonium chloride
5	14.4422	11.9778
5.02	14.6866	12.2345
5.04	14.5433	11.9837
5.06	14.063	11.9428
5.08	13.1783	11.6219
5.1	13.3131	11.7211
5.12	14.0546	10.8693
5.14	13.2963	11.6278
5.16	13.6249	11.6394
5.18	12.8834	10.8401
5.2	13.4648	11.0327
5.22	12.6643	10.9101
5.24	13.6502	10.7935
5.26	13.6839	10.9802
5.28	12.8834	11.0327
5.3	13.1362	10.9918
5.32	12.6643	11.2485
5.34	13.0519	11.2019
5.36	12.9087	11.1727
5.38	12.5716	10.9043
5.4	12.2767	10.9685
5.42	12.5548	11.2427
5.44	12.698	10.6243
5.46	12.1672	10.6709
5.48	12.8918	10.8518
5.5	12.8581	10.7001
5.52	13.1277	10.3734
5.54	12.4115	10.6418
5.56	12.7486	10.6651
5.58	12.0408	10.6009
5.6	12.6306	10.3676
5.62	12.7317	10.8343
5.64	12.7149	10.1984
5.66	12.2177	10.5309
5.68	12.7317	10.175
5.7	12.5969	9.97083
5.72	12.4789	10.7293
5.74	12.2599	10.5017
5.76	12.5632	10.1867
5.78	12.2177	10.2917
5.8	12.2936	10.4317
5.82	11.4425	10.3792
5.84	12.2767	10.0759
5.86	12.7738	10.5309
5.88	12.6306	10.4667
5.9	12.6306	10.2159
5.92	12.2851	10.0292
5.94	12.3863	10.5776
5.96	12.639	10.1517
5.98	12.4115	10.2975
6	12.6053	9.98833
6.02	11.7964	9.90082
6.04	12.639	9.91249
6.06	12.1756	10.3559
6.08	12.2599	10.0817
6.1	11.9649	10.4201
6.12	12.2683	10.2275
6.14	12.3104	10.245
6.16	12.125	10
6.18	11.5689	9.84831
6.2	11.7122	10.1984
6.22	12.5716	9.90082
6.24	11.7459	10
6.26	11.7375	10.2042
6.28	11.9397	9.93582
6.3	11.5858	10.0759
6.32	12.0913	9.6091
6.34	12.1335	9.8133
6.36	12.3863	9.95333
6.38	12.2683	9.45158
6.4	11.8301	10.2684
6.42	12.0998	9.60327
6.44	12.1419	9.6091
6.46	11.9734	10.07
6.48	11.5184	9.84831
6.5	12.361	9.47491
6.52	12.0998	9.97666
6.54	11.9144	9.46324
6.56	12.4705	9.63827
6.58	11.9312	9.84831
6.6	11.7796	9.98833
6.62	12.0239	9.5916
6.64	11.8723	9.5916
6.66	11.7459	10.0817
6.68	11.6616	9.96499
6.7	11.9481	9.96499
6.72	11.2066	9.73162
6.74	12.0913	9.71995
6.76	11.6953	9.84247
6.78	11.0886	9.52159
6.8	11.4762	9.66161
6.82	11.7796	9.80747
6.84	11.7964	9.82497
6.86	11.7627	10.0058
6.88	11.8217	9.81914
6.9	11.1139	9.53326
6.92	11.8723	9.45741
6.94	11.7037	9.49242
6.96	11.1813	9.35823
6.98	11.6026	9.52159
7	11.3498	9.99417
7.02	11.5521	9.11902
7.04	11.788	9.54492
7.06	11.5268	9.31155
7.08	11.9228	9.41074
7.1	11.3667	9.32322
7.12	11.7122	9.26488
7.14	11.333	9.24737
7.16	11.8638	9.16569
7.18	11.7627	9.50992
7.2	11.3414	9.3874
7.22	11.3583	8.78646
7.24	11.274	9.51575
7.26	11.8133	9.27071
7.28	11.333	8.74562
7.3	11.8975	9.05484
7.32	11.0465	9.11902
7.34	11.4088	9.42824
7.36	11.5521	9.35823
7.38	11.3414	8.95566
7.4	11.1139	9.11319
7.42	10.996	9.23571
7.44	11.1055	9.13652
7.46	11.3414	8.98483
7.48	11.4341	8.87398
7.5	11.3498	8.64644
7.52	10.9538	8.97316
7.54	11.451	8.74562
7.56	10.6505	8.8098
7.58	11.1729	8.81564
7.6	11.2572	9.01984
7.62	11.3161	8.85064
7.64	11.1224	8.78646
7.66	11.2319	8.96733
7.68	10.5999	8.79813
7.7	11.1392	8.98483
7.72	11.5773	9.05484
7.74	11.0128	9.26488
7.76	11.2993	8.79813
7.78	11.3498	9.04317
7.8	11.2235	8.82147
7.82	10.6589	9.00817
7.84	11.4594	9.00817
7.86	11.6195	9.18903
7.88	11.0971	8.5706
7.9	11.1645	8.90315
7.92	10.8022	8.67561
7.94	11.0212	8.50642
7.96	11.2656	8.78646
7.98	11.4594	8.88565
8	11.2319	8.50642
8.02	11.3077	8.24971
8.04	11.2824	8.48308
8.06	10.6505	8.48891
8.08	10.7937	8.70478
8.1	11.3583	8.51809
8.12	11.3751	8.79813
8.14	11.2909	8.34889
8.16	11.2656	8.51809
8.18	10.5915	8.50058
8.2	10.7684	8.68145
8.22	11.0128	8.22637
8.24	10.7179	8.89148
8.26	11.4425	8.44807
8.28	10.7263	8.69312
8.3	10.4988	8.50058
8.32	10.7263	8.69895
8.34	11.3161	8.30805
8.36	11.0802	8.65228
8.38	10.8359	8.48308
8.4	11.1476	8.73979
8.42	10.9875	8.1972
8.44	10.4567	8.3839
8.46	10.2039	8.61144
8.48	10.937	8.37223
8.5	10.2966	8.31389
8.52	10.541	8.43057
8.54	10.7263	8.33139
8.56	10.6084	8.45974
8.58	10.6168	8.09218
8.6	10.5662	7.98716
8.62	10.7516	8.22637
8.64	10.7769	8.33722
8.66	10.76	8.23804
8.68	10.7684	8.18553
8.7	10.6926	8.31389
8.72	10.3977	8.36056
8.74	10.2797	7.993
8.76	10.3387	8.29638
8.78	10.0185	8.2147
8.8	10.4651	8.48308
8.82	10.1618	8.15053
8.84	10.6084	8.4014
8.86	10.4651	8.26138
8.88	10.5662	8.05718
8.9	10.0691	7.88215
8.92	10.8106	8.57643
8.94	10.7769	8.57643
8.96	9.89215	7.8238
8.98	11.0718	8.32555
9	10.2208	8.03967
9.02	10.2713	8.54726
9.04	10.4651	8.07468
9.06	10.364	8.08051
9.08	10.3556	7.85298
9.1	10.1365	8.15636
9.12	10.8527	8.09218
9.14	9.87529	7.87631
9.16	10.027	7.94049
9.18	9.90057	7.87631
9.2	10.2376	8.10968
9.22	10.4567	8.24387
9.24	10.1955	8.12719
9.26	10.1955	7.74796
9.28	10.1871	8.0105
9.3	9.67307	8.08051
9.32	10.246	7.98716
9.34	10.2376	7.88798
9.36	10.1618	8.16219
9.38	9.95956	8.05718
9.4	9.95113	8.36639
9.42	10.1365	7.79463
9.44	10.4314	8.15053
9.46	10.3471	8.33722
9.48	10.0944	7.76546
9.5	10.4651	7.68961
9.52	10.5831	7.49708
9.54	10.2882	7.96966
9.56	9.7489	7.68961
9.58	9.72363	8.03967
9.6	9.87529	7.80047
9.62	10.246	7.92882
9.64	9.52983	7.59627
9.66	10.2545	7.67211
9.68	9.79103	7.42124
9.7	10.0944	7.27538
9.72	10.2292	7.81214
9.74	10.5999	7.75379
9.76	10.1533	7.40957
9.78	10.1365	8.03967
9.8	10.0522	8.0105
9.82	10.0522	7.66628
9.84	10.305	8.10968
9.86	10.2966	7.42707
9.88	10.3809	7.67795
9.9	10.6252	7.90548
9.92	9.85002	7.95799
9.94	10.2123	7.73046
9.96	10.0775	7.99883
9.98	10.2629	7.66044
10	10.1533	7.64294
10.02	10.1281	7.82964
10.04	9.79103	7.88798
10.06	9.7489	7.3979
10.08	10.2376	7.16453
10.1	9.99326	7.93466
10.12	9.85002	7.77713
10.14	9.5214	7.55543
10.16	9.81631	7.56709
10.18	9.7152	7.62544
10.2	9.35288	7.77713
10.22	10.3219	7.54376
10.24	9.4877	7.35706
10.26	10.0101	7.64294
10.28	9.67307	7.15286
10.3	10.0101	7.49125
10.32	9.45399	7.51459
10.34	9.9427	6.99533
10.36	9.63937	7.61377
10.38	9.69835	7.68378
10.4	9.75733	7.4154
10.42	9.5214	7.57293
10.44	9.97641	7.17036
10.46	9.5214	7.46208
10.48	9.18436	7.31039
10.5	10.1197	7.42124
10.52	9.95956	7.18786
10.54	9.74048	7.43874
10.56	9.78261	7.67795
10.58	9.40344	7.76546
10.6	9.67307	7.49125
10.62	9.79946	7.31039
10.64	9.93428	7.43291
10.66	9.83316	7.33956
10.68	9.67307	7.36289
10.7	9.85844	7.45041
10.72	9.3276	7.15286
10.74	9.35288	7.18203
10.76	9.5214	7.43874
10.78	9.75733	7.40957
10.8	9.11695	7.1937
10.82	9.41186	7.31039
10.84	9.6815	7.42707
10.86	9.38659	7.21704
10.88	9.42029	7.20537
10.9	8.94843	7.39207
10.92	9.66464	7.70712
10.94	9.72363	7.31039
10.96	9.78261	7.18786
10.98	9.47085	7.23454
11	9.58881	7.10035
11.02	9.47085	6.89032
11.04	9.63094	7.33956
11.06	9.45399	7.07118
11.08	9.85844	7.03617
11.1	9.69835	7.19953
11.12	9.1001	7.1762
11.14	8.81362	7.07118
11.16	8.95686	7.51459
11.18	9.4877	7.07701
11.2	9.88372	7.26954
11.22	9.36973	7.18203
11.24	9.47085	6.89615
11.26	9.3276	7.18786
11.28	8.98214	6.73862
11.3	9.04954	6.97783
11.32	9.34446	7.20537
11.34	9.31918	6.9895
11.36	9.14223	7.3979
11.38	9.22649	7.05951
11.4	9.27705	6.84947
11.42	9.6815	7.11202
11.44	8.73778	7.0245
11.46	8.56926	6.7853
11.48	9.04954	6.79113
11.5	9.79946	6.63944
11.52	9.00741	6.73862
11.54	9.0664	6.44691
11.56	9.01584	6.83781
11.58	9.47927	6.94866
11.6	9.58038	7.11202
11.62	9.17594	6.63944
11.64	8.80519	6.96616
11.66	9.15908	6.58693
11.68	8.53556	6.72695
11.7	9.22649	6.65111
11.72	8.56084	6.34772
11.74	8.96528	6.76779
11.76	9.42872	6.81447
11.78	9.25177	6.52275
11.8	8.97371	7.04784
11.82	9.07482	6.66278
11.84	9.02427	7.01284
11.86	9.53825	6.83197
11.88	9.11695	6.88448
11.9	9.09168	6.88448
11.92	8.88102	6.74446
11.94	8.82204	6.70362
11.96	9.13381	6.43524
11.98	8.93158	6.64527
12	8.77149	6.63361
12.02	9.36973	7.08285
12.04	9.21807	6.38273
12.06	8.6788	6.65694
12.08	8.97371	6.68028
12.1	9.20121	6.83197
12.12	9.20964	6.75029
12.14	8.6788	6.90198
12.16	8.98214	6.54609
12.18	8.55241	6.5811
12.2	8.94001	7.04201
12.22	8.77149	7.19953
12.24	8.81362	6.92532
12.26	8.86417	7.03617
12.28	9.04954	7.0245
12.3	9.05797	6.93116
12.32	8.57769	6.59277
12.34	9.17594	7.3804
12.36	8.36704	7.42124
12.38	8.6451	7.87631
12.4	8.96528	7.3979
12.42	10.3471	7.07118
12.44	10.5662	6.52859
12.46	9.6815	6.83197
12.48	8.77991	6.26604
12.5	8.29963	6.48775
12.52	8.83047	6.38856
12.54	9.20964	6.57526
12.56	8.51028	6.3769
12.58	9.14223	6.53442
12.6	8.55241	6.57526
12.62	9.33603	6.16103
12.64	8.38389	6.46441
12.66	8.65352	6.50525
12.68	8.67037	6.49942
12.7	8.51028	6.35356
12.72	8.41759	6.44107
12.74	8.28278	6.72695
12.76	8.69565	6.41774
12.78	8.85575	6.66861
12.8	9.03269	6.62194
12.82	8.79676	6.40023
12.84	8.72093	6.30688
12.86	8.57769	6.28938
12.88	8.38389	6.37106
12.9	8.24907	6.5986
12.92	8.19852	6.49942
12.94	8.17324	6.52859
12.96	8.51871	6.45274
12.98	9.03269	6.6161
13	8.83889	6.60443
13.02	8.56926	6.6161
13.04	8.29963	6.43524
13.06	8.50185	6.2077
13.08	8.56926	6.18436
13.1	8.05527	6.31272
13.12	7.90361	6.48775
13.14	8.24065	5.98016
13.16	8.49343	6.2077
13.18	7.97944	5.65344
13.2	7.97101	6.27771
13.22	7.90361	6.34189
13.24	8.57769	6.17853
13.26	8.2575	5.88681
13.28	8.4513	5.88681
13.3	7.89518	6.48775
13.32	8.08055	6.0035
13.34	8.27435	6.27771
13.36	8.9063	6.2077
13.38	8.83889	5.92765
13.4	7.88675	6.16103
13.42	8.05527	6.00933
13.44	8.7125	6.10852
13.46	8.21537	6.15519
13.48	8.41759	6.10268
13.5	8.19009	6.00933
13.52	8.23222	6.24854
13.54	8.41759	6.17853
13.56	8.08055	6.4119
13.58	8.32491	6.34772
13.6	8.33333	5.99183
13.62	8.20694	6.14352
13.64	8.34176	6.021
13.66	8.21537	6.01517
13.68	8.60297	6.05601
13.7	8.57769	6.13769
13.72	8.17324	5.89848
13.74	7.93731	5.84014
13.76	7.93731	6.16686
13.78	8.20694	6.06768
13.8	7.87833	5.86931
13.82	7.77722	6.2077
13.84	8.26593	5.89265
13.86	7.77722	5.79347
13.88	8.29963	5.65928
13.9	7.94574	5.6126
13.92	8.49343	5.74096
13.94	8.39232	5.72345
13.96	8.23222	6.07351
13.98	7.90361	5.86931
14	7.81092	5.99183
14.02	8.03	6.30105
14.04	7.65925	5.85764
14.06	8.6788	5.84597
14.08	7.8699	6.33606
14.1	7.50758	6.21937
14.12	7.84462	5.80513
14.14	7.96259	5.65344
14.16	7.59184	5.74096
14.18	7.91203	5.87515
14.2	8.03	6.05018
14.22	7.56657	5.83431
14.24	7.97101	5.83431
14.26	7.45703	5.56009
14.28	7.8362	5.75263
14.3	7.97101	5.91015
14.32	8.08055	5.87515
14.34	7.65925	6.2252
14.36	7.8362	5.92765
14.38	7.98787	6.09102
14.4	8.2238	5.72929
14.42	7.6761	5.91015
14.44	8.0637	6.1727
14.46	8.03	5.88098
14.48	7.97101	5.73512
14.5	7.79407	5.45508
14.52	7.86148	5.92765
14.54	7.24638	5.80513
14.56	8.11426	5.73512
14.58	8.00472	5.6126
14.6	7.56657	5.82264
14.62	8.03	5.74096
14.64	7.6761	5.96849
14.66	7.6761	5.61844
14.68	7.57499	5.87515
14.7	7.80249	6.08518
14.72	7.65925	5.46674
14.74	7.88675	5.94516
14.76	7.70138	5.78763
14.78	7.90361	5.55426
14.8	7.74351	5.43757
14.82	7.36434	5.49592
14.84	7.23795	5.33256
14.86	8.35019	5.85764
14.88	7.57499	5.56593
14.9	7.54971	5.52509
14.92	7.18739	5.71179
14.94	7.40647	5.74096
14.96	7.6424	5.72929
14.98	7.36434	5.56593
15	6.69026	5.29755
15.02	7.52444	5.71762
15.04	7.65083	5.56009
15.06	7.35592	5.46674
15.08	7.77722	5.44341
15.1	7.65083	5.34422
15.12	7.32221	5.45508
15.14	7.99629	6.021
15.16	7.69296	5.36756
15.18	7.09471	5.75263
15.2	7.23795	5.44924
15.22	7.48231	5.75263
15.24	7.98787	5.86931
15.26	6.98517	5.72929
15.28	7.32221	5.79347
15.3	7.47388	5.69428
15.32	8.03842	5.74096
15.34	7.50758	5.44341
15.36	7.33064	6.0035
15.38	7.49916	5.5951
15.4	7.22952	5.58343
15.42	7.86148	5.7818
15.44	7.07786	5.56593
15.46	7.11156	5.41424
15.48	6.94304	5.77013
15.5	7.11999	5.47841
15.52	7.68453	5.43174
15.54	7.28008	5.24504
15.56	7.38119	5.37923
15.58	7.57499	5.42007
15.6	7.04415	5.08751
15.62	7.11999	5.37923
15.64	7.11999	5.67095
15.66	7.14526	5.6126
15.68	7.22952	5.58343
15.7	7.06943	5.60677
15.72	7.4149	5.19837
15.74	7.18739	5.16336
15.76	6.95989	5.35006
15.78	7.29693	5.51342
15.8	7.53286	5.49008
15.82	7.77722	5.35006
15.84	7.23795	5.43757
15.86	7.34749	5.39673
15.88	7.31378	5.5951
15.9	7.11156	5.16919
15.92	7.39805	5.30922
15.94	6.8335	5.54259
15.96	6.58915	5.35006
15.98	6.95989	5.53092
16	7.18739	5.48425
16.02	6.91776	5.29172
16.04	7.29693	5.25088
16.06	7.28851	5.2042
16.08	7.33906	5.29172
16.1	6.98517	5.07001
16.12	6.90934	5.22754
16.14	6.88406	5.52509
16.16	6.91776	5.45508
16.18	6.84193	5.77013
16.2	6.91776	6.04434
16.22	6.77452	5.82264
16.24	7.07786	6.05601
16.26	7.16212	5.51342
16.28	7.4486	5.23337
16.3	7.4149	5.39673
16.32	7.28008	5.26254
16.34	7.76036	4.88331
16.36	7.46545	5.25088
16.38	6.97674	5.25088
16.4	7.32221	5.30922
16.42	7.2211	5.49008
16.44	7.18739	4.69662
16.46	6.70711	4.99417
16.48	6.73239	5.4084
16.5	6.69869	5.13419
16.52	6.68183	5.16919
16.54	6.98517	4.95916
16.56	6.9936	5.13419
16.58	6.66498	5.19837
16.6	7.24638	5.28005
16.62	6.7998	5.25088
16.64	6.90934	5.39673
16.66	6.81665	5.1867
16.68	6.70711	5.12252
16.7	6.76609	5.16919
16.72	6.91776	5.30922
16.74	6.6397	5.25671
16.76	6.76609	5.37923
16.78	6.86721	5.30922
16.8	7.09471	5.09918
16.82	7.07786	5.28588
16.84	6.47961	5.18086
16.86	6.74082	5.03501
16.88	7.00202	4.83081
16.9	7.00202	4.73746
16.92	6.74924	5.11085
16.94	6.50489	5.11085
16.96	6.56387	5.0175
16.98	6.4459	5.28588
17	6.63128	4.91832
17.02	6.88406	4.96499
17.04	6.95989	4.94749
17.06	6.75767	5.12252
17.08	6.85878	5.15169
17.1	6.77452	5.3734
17.12	6.61443	5.16336
17.14	6.32794	4.76663
17.16	6.6397	5.23921
17.18	6.49646	5.19837
17.2	6.8335	5.24504
17.22	6.86721	4.97083
17.24	7.06943	4.97083
17.26	7.17897	4.95333
17.28	6.71554	5.41424
17.3	6.70711	5.22754
17.32	6.39535	5.10502
17.34	6.35322	5.24504
17.36	7.05258	5.21587
17.38	7.05258	5.31505
17.4	6.68183	5.44924
17.42	6.53017	5.39673
17.44	6.66498	5.54259
17.46	6.71554	5.29755
17.48	7.14526	5.44341
17.5	7.18739	5.25671
17.52	7.53286	5.54842
17.54	6.9936	5.38506
17.56	6.54702	5.74096
17.58	6.79137	6.03267
17.6	7.01045	5.61844
17.62	7.06943	5.94516
17.64	7.11156	5.58343
17.66	7.22952	5.71762
17.68	6.70711	5.57176
17.7	7.44018	5.94516
17.72	7.40647	5.78763
17.74	7.28851	6.10852
17.76	7.52444	6.84947
17.78	7.46545	7.00117
17.8	7.32221	7.75379
17.82	7.44018	7.95799
17.84	8.07213	9.09568
17.86	8.10583	11.8436
17.88	8.56926	15.9452
17.9	9.40344	27.6138
17.92	12.5716	51.9895
17.94	17.3155	84.4516
17.96	20.9808	100
17.98	30.4432	83.734
18	38.4058	72.3337
18.02	64.5939	54.0082
18.04	72.5902	40.0759
18.06	83.8473	28.5414
18.08	100	19.5274
18.1	90.2848	15.8751
18.12	56.3616	10.175
18.14	43.0148	7.83547
18.16	23.0367	7.12952
18.18	12.6137	6.7853
18.2	10.701	6.2252
18.22	10.1365	5.7818
18.24	9.30233	5.55426
18.26	8.6788	5.4084
18.28	8.40074	5.58343
18.3	7.93731	5.05834
18.32	7.68453	5.28005
18.34	7.27165	5.23337
18.36	7.05258	5.14002
18.38	6.77452	5.54259
18.4	6.4459	4.95916
18.42	6.89248	4.85414
18.44	6.45433	4.8133
18.46	6.86721	5.08751
18.48	6.27738	4.80747
18.5	6.14257	5.01167
18.52	6.25211	4.80163
18.54	6.47961	4.93582
18.56	6.43748	4.8133
18.58	6.55544	4.95916
18.6	6.4459	4.98833
18.62	6.31951	4.91249
18.64	6.3785	4.73746
18.66	6.22683	4.66161
18.68	6.51331	4.96499
18.7	5.9909	4.62077
18.72	6.7998	4.47491
18.74	6.58915	5.02917
18.76	6.63128	5.0175
18.78	6.3785	4.92415
18.8	5.7971	5.17503
18.82	6.28581	4.69662
18.84	6.05831	4.81914
18.86	6.09201	4.76663
18.88	6.43748	4.74912
18.9	5.88979	4.74329
18.92	6.3785	5.19253
18.94	6.34479	4.49825
18.96	5.54432	4.49242
18.98	6.11729	4.60327
19	6.17627	4.63827
19.02	5.91507	4.74912
19.04	5.77182	4.93582
19.06	6.07516	4.47491
19.08	6.03303	4.64994
19.1	5.71284	4.85998
19.12	6.10044	4.64411
19.14	6.07516	4.48075
19.16	5.93192	4.94166
19.18	5.89821	4.4049
19.2	5.91507	4.50408
19.22	5.89821	4.30572
19.24	5.88979	4.59743
19.26	5.82238	4.52159
19.28	5.9909	4.59743
19.3	5.93192	4.44574
19.32	5.65386	4.53909
19.34	5.77182	4.51575
19.36	5.94034	4.35239
19.38	5.70442	4.42824
19.4	5.72127	4.50408
19.42	6.25211	4.55659
19.44	6.05831	4.50992
19.46	5.89821	4.45158
19.48	5.56117	4.48658
19.5	5.72127	4.73162
19.52	5.81395	4.5916
19.54	6.14257	4.35239
19.56	5.62858	4.4049
19.58	5.92349	4.32905
19.6	5.77182	4.48658
19.62	5.64543	4.10152
19.64	5.78868	4.27655
19.66	5.72127	4.29405
19.68	5.44321	4.29405
19.7	5.51904	4.33489
19.72	5.69599	4.2007
19.74	5.51062	4.36406
19.76	5.33367	4.45741
19.78	5.55275	4.41074
19.8	5.75497	4.27071
19.82	5.72969	4.28238
19.84	5.7634	4.05484
19.86	5.41793	4.24154
19.88	5.26626	4.35239
19.9	5.19885	4.52159
19.92	5.69599	4.24737
19.94	5.73812	4.31155
19.96	5.46849	4.06651
19.98	5.44321	4.35823
20	5.41793	4.29405
20.02	5.13145	4.36406
20.04	5.49376	3.97316
20.06	5.36737	4.12485
20.08	5.3421	4.20653
20.1	5.3758	4.08401
20.12	5.5696	4.04901
20.14	5.31682	4.15403
20.16	5.48534	4.15403
20.18	5.31682	4.43991
20.2	5.4095	4.06651
20.22	5.3758	4.37573
20.24	5.56117	3.88565
20.26	5.21571	4.03151
20.28	4.9208	3.94982
20.3	5.50219	4.09568
20.32	5.51904	4.06651
20.34	4.9882	4.41074
20.36	5.28311	4.02567
20.38	4.9882	3.92649
20.4	5.26626	4.29988
20.42	5.55275	4.12485
20.44	5.28311	3.90315
20.46	5.47691	3.70478
20.48	5.41793	3.99067
20.5	5.40108	4.08985
20.52	5.67071	3.9965
20.54	5.43478	4.34072
20.56	5.68756	3.90315
20.58	5.07246	4.15403
20.6	4.90394	4.08401
20.62	5.00506	4.07818
20.64	4.83654	3.87398
20.66	5.29154	4.02567
20.68	5.08932	4.05484
20.7	5.48534	3.95566
20.72	4.80283	4.014
20.74	5.42636	4.04901
20.76	5.05561	3.82147
20.78	5.182	3.80397
20.8	5.24941	4.014
20.82	5.08932	3.93816
20.84	4.87024	3.87981
20.86	4.94607	3.40723
20.88	5.19885	3.66394
20.9	4.99663	3.94399
20.92	5.13987	3.85648
20.94	5.19043	3.98483
20.96	4.70172	3.85064
20.98	5.16515	3.75146
21	4.92922	3.62894
21.02	5.24941	3.979
21.04	4.92922	3.82147
21.06	5.30839	3.84481
21.08	4.94607	4.07235
21.1	4.87024	3.90898
21.12	5.29154	3.89148
21.14	5.00506	3.64061
21.16	5.06404	4.14819
21.18	5.08932	3.85064
21.2	4.83654	3.75729
21.22	4.7607	3.52392
21.24	4.71857	4.02567
21.26	4.96293	3.8098
21.28	4.74385	3.64644
21.3	4.65116	3.97316
21.32	4.83654	3.65811
21.34	4.49107	4.08401
21.36	4.84496	3.73979
21.38	4.97135	3.69895
21.4	4.64274	3.58226
21.42	4.57533	3.59977
21.44	4.40681	3.40723
21.46	4.82811	3.53559
21.48	4.97135	3.7748
21.5	4.49949	3.86814
21.52	4.46579	3.98483
21.54	4.83654	4.34072
21.56	4.99663	4.47491
21.58	4.85339	4.04901
21.6	4.87024	4.2007
21.62	4.75228	4.17153
21.64	4.48264	3.8273
21.66	4.47422	4.00817
21.68	4.55848	3.85648
21.7	5.32524	3.66978
21.72	4.74385	3.85064
21.74	4.9545	4.02567
21.76	4.727	4.10735
21.78	5.12302	4.24737
21.8	5.25784	4.06068
21.82	5.6033	4.6266
21.84	4.83654	4.25321
21.86	5.23256	4.11902
21.88	5.66229	3.87398
21.9	5.89821	3.69312
21.92	5.47691	3.73396
21.94	5.47691	3.79813
21.96	5.15672	3.30222
21.98	4.71857	3.52975
22	4.91237	3.45391
22.02	4.74385	3.43057
22.04	5.15672	3.63477
22.06	4.65959	3.78646
22.08	4.60903	3.23221
22.1	4.71857	3.5706
22.12	4.71857	3.57643
22.14	4.43209	3.94399
22.16	4.68487	3.979
22.18	4.73542	3.88565
22.2	4.52477	3.67561
22.22	4.5332	3.53559
22.24	4.41523	3.47725
22.26	4.69329	3.86231
22.28	4.82811	3.85648
22.3	4.99663	3.6231
22.32	5.36737	3.70478
22.34	5.38423	3.5706
22.36	4.91237	3.36056
22.38	4.73542	3.27305
22.4	4.5332	3.48891
22.42	4.34783	3.44807
22.44	4.05292	3.33722
22.46	4.24671	3.56476
22.48	4.49949	3.66978
22.5	4.32255	3.78646
22.52	4.65959	3.86231
22.54	4.81968	3.61727
22.56	4.65116	4.67328
22.58	4.99663	4.74329
22.6	4.81968	4.55659
22.62	4.5332	4.49825
22.64	4.87024	4.26488
22.66	4.97978	4.18903
22.68	4.62588	4.47491
22.7	4.63431	3.93232
22.72	5.04719	3.84481
22.74	4.78598	3.57643
22.76	4.79441	3.54142
22.78	4.48264	3.47725
22.8	4.1456	3.13302
22.82	4.21301	3.2147
22.84	4.36468	3.07468
22.86	4.28884	3.09218
22.88	4.55005	3.11552
22.9	4.01079	3.45391
22.92	4.05292	3.38973
22.94	4.06134	3.27888
22.96	4.23829	3.49475
22.98	4.15403	3.15053
23	3.98551	3.20887
23.02	4.04449	3.08051
23.04	4.24671	3.43057
23.06	4.17931	2.96966
23.08	4.10347	3.33139
23.1	4.42366	3.34889
23.12	4.38153	3.43641
23.14	4.28884	3.1797
23.16	4.06134	3.31972
23.18	4.17931	3.29055
23.2	4.25514	3.33139
23.22	4.1119	3.26138
23.24	4.07819	3.19137
23.26	4.08662	3.23221
23.28	4.22986	3.20887
23.3	4.19616	3.12719
23.32	3.93495	2.95216
23.34	4.09505	3.23804
23.36	3.80013	3.17386
23.38	4.47422	3.01634
23.4	4.28884	3.08051
23.42	4.06977	2.99883
23.44	3.94338	3.50058
23.46	4.09505	3.1797
23.48	4.01921	3.22637
23.5	4.07819	3.06301
23.52	4.31412	3.31389
23.54	4.3394	3.1797
23.56	4.12875	3.15053
23.58	4.26357	3.37223
23.6	3.90125	3.31972
23.62	4.40681	3.00467
23.64	4.06134	2.94049
23.66	3.98551	3.13302
23.68	4.06134	3.24971
23.7	4.27199	3.10385
23.72	4.3394	3.17386
23.74	4.1119	3.06884
23.76	4.49949	3.13302
23.78	4.31412	3.02217
23.8	4.19616	3.13302
23.82	4.17088	3.24971
23.84	3.85069	3.12719
23.86	4.01079	3.18553
23.88	3.758	3.48308
23.9	4.21301	3.28471
23.92	4.20458	3.12719
23.94	4.17931	3.4014
23.96	4.1119	3.34306
23.98	4.32255	3.27305
24	4.12875	3.35473
24.02	4.10347	3.01634
24.04	4.32255	3.1797
24.06	4.12032	3.29638
24.08	4.22986	3.37223
24.1	4.02764	3.27305
24.12	4.18773	3.06301
24.14	4.28042	2.99883
24.16	4.35625	3.38973
24.18	4.31412	3.31972
24.2	4.18773	3.15636
24.22	3.9518	3.28471
24.24	4.17088	3.43641
24.26	4.29727	3.26138
24.28	4.06134	3.34889
24.3	4.24671	3.23804
24.32	4.68487	3.62894
24.34	4.42366	3.50642
24.36	4.44051	3.67561
24.38	4.57533	3.5881
24.4	4.60903	3.28471
24.42	4.727	3.86231
24.44	5.48534	4.10152
24.46	5.41793	4.24154
24.48	5.17358	5.33839
24.5	5.72127	7.007
24.52	6.68183	7.47375
24.54	6.11729	7.89382
24.56	7.35592	9.67911
24.58	11.847	10.4434
24.6	12.2599	11.7328
24.62	9.97641	13.273
24.64	13.1109	19.0315
24.66	16.9532	34.6908
24.68	23.0536	35.5192
24.7	40.1921	36.9136
24.72	59.6394	30.4726
24.74	69.2956	20.9276
24.76	45.6943	18.028
24.78	38.2878	11.9487
24.8	35.7769	5.92765
24.82	20.6943	4.87748
24.84	11.0044	4.35823
24.86	7.65083	3.94399
24.88	6.49646	3.68728
24.9	5.49376	3.58226
24.92	5.55275	3.57643
24.94	5.08089	3.37806
24.96	4.9545	3.17386
24.98	4.40681	3.42474
25	4.12875	3.24387
25.02	4.73542	3.02217
25.04	4.13718	3.17386
25.06	4.07819	3.20887
25.08	4.01079	3.1797
25.1	4.19616	3.20303
25.12	4.25514	2.95799
25.14	4.08662	3.03967
25.16	3.71587	3.24387
25.18	4.19616	3.14469
25.2	3.82541	2.98133
25.22	4.12875	2.90548
25.24	3.90967	2.79463
25.26	3.79171	3.06301
25.28	4.41523	3.34889
25.3	3.81699	2.88798
25.32	4.36468	2.89382
25.34	3.93495	3.07468
25.36	4.17931	2.92882
25.38	3.78328	2.98133
25.4	4.03606	2.9755
25.42	4.12032	3.31389
25.44	3.85069	2.95216
25.46	3.66532	2.92882
25.48	4.17931	2.85298
25.5	4.1456	2.9755
25.52	3.50522	3.13302
25.54	3.42939	2.89965
25.56	4.12032	2.85881
25.58	4.1456	2.78296
25.6	4.10347	2.96966
25.62	3.85069	2.85298
25.64	3.65689	2.98133
25.66	3.54735	3.01634
25.68	4.15403	2.8063
25.7	3.76643	2.993
25.72	3.7243	2.98133
25.74	3.80013	2.92882
25.76	3.758	2.86464
25.78	3.27772	2.94632
25.8	3.57263	2.94049
25.82	3.29457	2.88798
25.84	3.96866	2.79463
25.86	4.00236	2.95216
25.88	3.64847	2.80047
25.9	3.32828	2.64294
25.92	4.10347	2.70128
25.94	3.58948	2.7713
25.96	3.61476	2.84714
25.98	3.25244	2.88215
26	3.10078	2.8063
26.02	3.42939	2.96966
26.04	3.82541	2.51459
26.06	3.54735	2.64294
26.08	3.68217	2.48541
26.1	3.42096	2.7888
26.12	3.58948	2.70712
26.14	3.47152	2.52625
26.16	3.53893	2.81214
26.18	3.73273	2.92299
26.2	3.6906	2.56126
26.22	3.80013	2.78296
26.24	3.42939	2.91715
26.26	3.32828	2.80047
26.28	3.58106	2.50292
26.3	3.41254	2.57876
26.32	3.1092	2.75379
26.34	3.47995	2.69545
26.36	3.20189	2.74796
26.38	3.52208	2.62544
26.4	3.3367	2.79463
26.42	3.51365	2.59043
26.44	3.70745	2.64877
26.46	3.44624	2.66044
26.48	3.26087	2.69545
26.5	3.15133	2.50292
26.52	3.52208	2.62544
26.54	3.76643	2.59627
26.56	3.40411	2.53209
26.58	3.62319	2.74796
26.6	3.39569	2.81797
26.62	3.17661	2.63711
26.64	3.46309	2.8063
26.66	3.31143	2.87631
26.68	3.79171	2.54376
26.7	3.31985	2.50875
26.72	3.45467	3.00467
26.74	3.26087	3.56476
26.76	3.27772	4.3874
26.78	3.39569	4.56826
26.8	3.53893	3.55893
26.82	3.11763	3.52392
26.84	3.65689	3.56476
26.86	3.39569	3.36056
26.88	3.31985	2.78296
26.9	3.13448	2.56126
26.92	3.55578	2.48541
26.94	3.85912	2.67795
26.96	3.58106	2.53792
26.98	3.54735	2.57876
27	3.46309	2.6196
27.02	3.69902	2.6196
27.04	3.35356	2.56709
27.06	3.26087	2.51459
27.08	3.21874	2.50292
27.1	3.4968	2.49125
27.12	3.34513	2.47375
27.14	3.21031	2.3979
27.16	3.50522	2.42707
27.18	3.60634	2.50875
27.2	3.20189	2.57293
27.22	3.13448	2.46208
27.24	3.37041	2.59627
27.26	3.27772	2.53209
27.28	3.29457	2.27538
27.3	3.24402	2.43874
27.32	3.23559	2.67795
27.34	3.08392	2.64294
27.36	3.08392	2.50875
27.38	3.06707	2.52042
27.4	3.18504	2.52625
27.42	3.14291	2.56709
27.44	3.43782	2.51459
27.46	3.17661	2.42124
27.48	3.01651	2.30455
27.5	3.27772	2.66044
27.52	3.27772	2.49708
27.54	2.89012	2.61377
27.56	2.98281	2.48541
27.58	2.77216	2.57876
27.6	2.82272	2.64294
27.62	3.05022	2.71879
27.64	3.04179	2.92299
27.66	2.87327	2.68378
27.68	3.04179	2.45041
27.7	3.02494	2.40373
27.72	2.80586	2.26954
27.74	3.19346	2.49708
27.76	2.89855	2.47375
27.78	3.15976	2.43874
27.8	2.97438	2.52625
27.82	2.96596	2.2287
27.84	2.63734	2.3979
27.86	3.00809	2.47375
27.88	3.02494	2.38623
27.9	2.98281	2.39207
27.92	3.01651	2.39207
27.94	3.29457	2.11785
27.96	2.87327	2.26371
27.98	2.84799	2.43874
28	2.94911	2.18203
28.02	3.11763	2.46791
28.04	3.17661	2.40373
28.06	3.12605	2.18786
28.08	2.95753	2.32789
28.1	2.79744	2.30455
28.12	2.87327	2.34539
28.14	3.09235	2.22287
28.16	2.94911	2.27538
28.18	2.81429	2.08285
28.2	2.94911	2.19953
28.22	3.10078	2.2287
28.24	3.04179	2.27538
28.26	3.1092	2.76546
28.28	2.92383	2.35123
28.3	3.1092	2.28705
28.32	3.02494	2.18203
28.34	3.12605	2.18786
28.36	2.80586	2.47375
28.38	2.79744	2.31039
28.4	3.05865	2.67211
28.42	3.57263	2.52042
28.44	3.77486	2.63127
28.46	4.03606	2.53792
28.48	3.45467	2.73629
28.5	3.5305	2.9755
28.52	3.43782	2.47375
28.54	3.39569	2.66044
28.56	3.15976	2.98133
28.58	3.05022	2.95216
28.6	3.06707	2.54959
28.62	2.71318	2.42707
28.64	2.8817	2.66044
28.66	3.05865	3.13302
28.68	3.05022	3.39557
28.7	3.08392	3.33722
28.72	3.21031	2.82964
28.74	3.36198	2.85881
28.76	2.99966	2.89382
28.78	3.35356	2.46791
28.8	3.19346	2.19953
28.82	3.32828	2.45624
28.84	3.23559	2.31622
28.86	3.14291	2.42124
28.88	3.59791	2.29872
28.9	3.13448	2.2287
28.92	2.87327	2.46791
28.94	3.18504	2.48541
28.96	3.35356	2.88798
28.98	3.2693	2.49708
29	3.2693	3.24971
29.02	3.05022	3.43641
29.04	3.43782	3.03967
29.06	3.69902	2.87631
29.08	3.64847	3.0105
29.1	3.77486	2.74212
29.12	3.53893	2.55543
29.14	3.11763	2.39207
29.16	3.31985	2.3804
29.18	3.74115	2.30455
29.2	3.19346	2.15869
29.22	2.99124	2.09452
29.24	2.50253	2.25788
29.26	2.79744	2.37456
29.28	2.62049	2.03034
29.3	2.83114	1.86698
29.32	2.8817	2.08285
29.34	2.94068	2.06534
29.36	2.78059	2.30455
29.38	2.4941	1.93699
29.4	2.62049	2.28705
29.42	2.56151	2.33956
29.44	2.62049	2.24037
29.46	2.45197	2.10618
29.48	2.58679	1.96033
29.5	2.57836	2.12952
29.52	2.80586	2.25204
29.54	2.62892	2.38623
29.56	2.43512	2.52042
29.58	2.46882	2.33956
29.6	2.6879	2.39207
29.62	2.58679	2.40373
29.64	2.80586	2.31622
29.66	2.43512	2.03034
29.68	2.78901	2.47958
29.7	2.73003	2.29288
29.72	2.67105	2.18786
29.74	2.93225	2.26371
29.76	2.64577	2.1762
29.78	2.56151	2.35706
29.8	2.47725	2.09452
29.82	2.75531	2.22287
29.84	2.46882	2.28705
29.86	2.71318	2.28705
29.88	2.50253	2.61377
29.9	2.76373	2.30455
29.92	2.52781	2.11785
29.94	2.60364	2.32205
29.96	2.73846	2.49708
29.98	2.51095	2.30455
30	2.51938	2.14119
30.02	2.73846	2.36873
30.04	2.78901	2.38623
30.06	2.79744	2.40957
30.08	2.71318	2.18786
30.1	2.37614	2.28121
30.12	2.46882	2.10035
30.14	2.51095	2.34539
30.16	2.62892	2.33372
30.18	2.83114	2.35123
30.2	2.83957	2.33372
30.22	2.92383	2.38623
30.24	2.73003	2.53209
30.26	2.67947	2.36873
30.28	2.85642	2.63711
30.3	2.98281	2.79463
30.32	2.94911	3.22054
30.34	3.55578	4.15403
30.36	4.49107	5.26254
30.38	5.20728	5.51925
30.4	7.72666	6.03267
30.42	10.305	6.90198
30.44	9.98483	7.59627
30.46	6.47118	8.19137
30.48	6.4122	10.6884
30.5	7.88675	14.2649
30.52	8.4513	14.3407
30.54	6.7998	11.6103
30.56	5.85608	13.8098
30.58	4.81968	21.8378
30.6	5.3421	41.2835
30.62	4.84496	66.7095
30.64	4.44051	70.9218
30.66	4.50792	46.972
30.68	4.43209	33.0338
30.7	4.17088	38.6289
30.72	4.54162	35.9685
30.74	4.5669	21.7678
30.76	3.758	9.39323
30.78	3.22717	6.00933
30.8	3.12605	4.44574
30.82	3.15133	4.04317
30.84	2.81429	3.35473
30.86	2.82272	3.37806
30.88	2.39299	3.22637
30.9	2.70475	2.76546
30.92	2.42669	2.4154
30.94	2.56994	2.26954
30.96	2.41827	2.15286
30.98	2.47725	2.20537
31	2.28345	2.55543
31.02	2.41827	2.17036
31.04	2.2329	2.07118
31.06	2.12336	2.08868
31.08	2.59521	2.29872
31.1	2.27503	2.2112
31.12	2.61207	2.00117
31.14	2.4604	2.15286
31.16	2.48568	2.25204
31.18	2.30873	2.09452
31.2	2.30873	2.42707
31.22	2.39299	2.18203
31.24	2.46882	2.31039
31.26	2.31716	2.10618
31.28	2.2666	2.14119
31.3	2.4604	2.01867
31.32	2.31716	2.40373
31.34	2.21604	2.01284
31.36	2.24975	2.05951
31.38	2.20762	2.07701
31.4	2.28345	1.97783
31.42	2.40984	2.09452
31.44	2.50253	2.09452
31.46	2.29188	2.29872
31.48	2.30873	2.12369
31.5	2.51938	2.2112
31.52	2.42669	2.29288
31.54	2.28345	2.01867
31.56	2.21604	2.30455
31.58	2.34243	2.1937
31.6	2.46882	1.95449
31.62	2.57836	2.18786
31.64	2.40142	2.01284
31.66	2.47725	2.11202
31.68	2.29188	1.9895
31.7	2.61207	1.96033
31.72	2.50253	2.21704
31.74	2.31716	2.10035
31.76	2.4604	2.04201
31.78	2.35086	2.0245
31.8	2.22447	2.19953
31.82	2.43512	1.97783
31.84	2.32558	2.10035
31.86	2.37614	2.03617
31.88	2.52781	2.15869
31.9	2.56994	2.12952
31.92	2.70475	2.25204
31.94	2.59521	2.37456
31.96	2.56151	2.53209
31.98	2.35086	2.52625
32	2.67947	3.33139
32.02	2.58679	4.68495
32.04	2.92383	5.01167
32.06	2.89855	5.58926
32.08	2.39299	5.89265
32.1	2.94068	7.9755
32.12	2.75531	9.12485
32.14	3.10078	8.7748
32.16	3.8844	9.41657
32.18	3.99393	10
32.2	4.46579	12.0128
32.22	4.87867	10.0583
32.24	5.04719	9.24154
32.26	6.31109	8.23221
32.28	8.58611	7.83547
32.3	10.0944	7.2287
32.32	16.9616	6.65111
32.34	24.4355	4.31739
32.36	23.003	3.58226
32.38	12.4031	3.50642
32.4	10.6252	3.51809
32.42	13.5406	2.5846
32.44	13.1614	2.12952
32.46	7.90361	2.2287
32.48	4.9882	1.96616
32.5	4.67644	2.03034
32.52	4.70172	2.07701
32.54	5.26626	1.99533
32.56	4.07819	2.01284
32.58	3.56421	1.98366
32.6	3.20189	1.87281
32.62	3.19346	1.86698
32.64	2.95753	2.01867
32.66	2.45197	1.75029
32.68	2.34243	1.86114
32.7	2.40142	1.85531
32.72	2.4604	1.88448
32.74	2.59521	1.70945
32.76	2.18234	1.68028
32.78	2.70475	1.98366
32.8	2.14863	1.88448
32.82	2.41827	2.36873
32.84	2.25817	2.0245
32.86	2.34243	2.42124
32.88	2.08123	2.33372
32.9	2.31716	1.99533
32.92	2.2329	1.86114
32.94	2.35086	1.9895
32.96	2.4604	1.97783
32.98	2.42669	2.007
33	2.38456	1.84947
33.02	2.42669	2.00117
33.04	2.61207	1.77363
33.06	2.73003	1.75613
33.08	2.66262	1.79697
33.1	2.38456	1.5811
33.12	2.24132	1.8028
33.14	2.52781	1.77946
33.16	2.30873	1.59277
33.18	2.38456	1.72112
33.2	2.32558	1.77363
33.22	2.30873	1.68028
33.24	2.05595	1.66278
33.26	2.32558	1.85531
33.28	2.16549	1.59277
33.3	2.01382	1.53442
33.32	1.95484	1.75029
33.34	1.87058	1.76196
33.36	2.16549	1.65694
33.38	1.97169	1.76196
33.4	2.03067	1.68028
33.42	2.00539	1.42357
33.44	1.879	1.52859
33.46	1.96326	1.63361
33.48	1.88743	1.76779
33.5	1.879	1.8203
33.52	1.94641	1.63944
33.54	2.06437	1.67445
33.56	2.02224	1.47025
33.58	1.93798	1.81447
33.6	1.92113	1.71529
33.62	1.94641	1.56943
33.64	1.76104	1.76196
33.66	2.13178	1.64527
33.68	1.8453	1.5811
33.7	1.6515	1.72695
33.72	2.08123	1.65111
33.74	2.06437	1.5986
33.76	2.24975	1.64527
33.78	1.91271	1.45274
33.8	2.1065	1.54026
33.82	2.09808	1.84364
33.84	1.879	1.56943
33.86	2.0728	1.5811
33.88	1.88743	1.56359
33.9	1.97169	1.38856
33.92	1.77789	1.69778
33.94	1.74419	1.54026
33.96	1.85372	1.62194
33.98	1.76946	1.65111
34	1.87058	1.51692
34.02	1.78632	1.68611
34.04	1.76946	1.63361
34.06	1.91271	1.63944
34.08	1.92956	1.65111
34.1	1.97169	1.58693
34.12	1.83687	1.63944
34.14	1.83687	1.84947
34.16	1.79474	1.63361
34.18	1.89585	1.52275
34.2	1.97169	1.67445
34.22	1.92113	1.69195
34.24	1.99697	1.49358
34.26	1.85372	1.4119
34.28	1.83687	1.52859
34.3	1.75261	1.55193
34.32	1.83687	1.50525
34.34	1.87058	1.53442
34.36	1.76104	1.49358
34.38	1.86215	1.3769
34.4	1.77789	1.49358
34.42	1.95484	1.47608
34.44	1.92113	1.44107
34.46	1.77789	1.69195
34.48	1.81159	1.68028
34.5	1.74419	1.49942
34.52	1.66835	1.66861
34.54	1.72733	1.48191
34.56	1.95484	1.42357
34.58	1.98854	1.51692
34.6	1.879	1.62194
34.62	2.31716	1.54609
34.64	1.93798	1.5811
34.66	1.93798	1.62194
34.68	2.32558	1.48775
34.7	2.13178	1.73862
34.72	1.81159	1.43524
34.74	1.97169	1.68028
34.76	2.00539	1.66278
34.78	1.85372	2.007
34.8	2.13178	1.96033
34.82	1.8453	2.09452
34.84	1.90428	2.18203
34.86	1.83687	2.49125
34.88	1.87058	2.9755
34.9	1.66835	4.53909
34.92	1.95484	6.55193
34.94	1.81159	12.4096
34.96	2.38456	20.9043
34.98	2.7216	23.6873
35	3.05022	14.3407
35.02	2.94068	7.83547
35.04	2.69633	10.3267
35.06	2.70475	13.4189
35.08	2.71318	10.8168
35.1	2.64577	5.35589
35.12	2.44355	3.17386
35.14	2.32558	2.26371
35.16	2.15706	2.15869
35.18	1.78632	2.00117
35.2	1.71891	2.0245
35.22	1.79474	1.79113
35.24	1.64307	1.73279
35.26	1.81159	1.87281
35.28	1.65993	1.53442
35.3	1.76946	1.47025
35.32	1.78632	1.31855
35.34	1.76946	1.34189
35.36	1.64307	1.57526
35.38	1.73576	1.40607
35.4	1.85372	1.44691
35.42	1.93798	1.51692
35.44	1.6515	1.44691
35.46	1.6515	1.44107
35.48	1.83687	1.44691
35.5	2.32558	1.48775
35.52	2.08123	1.34189
35.54	1.56724	1.48191
35.56	1.92956	1.49942
35.58	1.87058	1.63944
35.6	2.05595	1.55776
35.62	1.70206	1.54609
35.64	1.86215	1.36523
35.66	1.43242	1.33022
35.68	1.66835	1.3769
35.7	1.59252	1.1727
35.72	1.88743	1.41774
35.74	1.60937	1.4294
35.76	1.82845	1.38273
35.78	1.67678	1.47608
35.8	1.79474	1.41774
35.82	1.44085	1.40023
35.84	1.52511	1.3944
35.86	1.55881	1.41774
35.88	1.57567	1.58693
35.9	1.71048	1.3944
35.92	1.66835	1.40023
35.94	1.72733	1.46441
35.96	1.90428	1.3769
35.98	1.63465	1.40023
36	1.72733	1.43524
36.02	1.51668	1.38856
36.04	1.55881	1.70362
36.06	1.64307	1.65694
36.08	1.98854	1.62777
36.1	1.60094	1.5811
36.12	1.55881	2.26371
36.14	1.6515	3.51809
36.16	1.56724	4.7958
36.18	1.62622	4.50408
36.2	1.81159	4.41074
36.22	1.87058	3.41307
36.24	1.93798	3.62894
36.26	2.02224	3.83897
36.28	1.64307	3.50058
36.3	2.25817	3.50642
36.32	2.78901	2.87631
36.34	3.94338	2.11785
36.36	5.49376	2.12369
36.38	6.14257	2.15869
36.4	4.12032	2.12369
36.42	2.90698	1.83197
36.44	3.13448	1.66278
36.46	3.99393	1.40023
36.48	3.55578	1.36523
36.5	2.56994	1.35939
36.52	2.08965	1.33022
36.54	1.6178	1.27771
36.56	1.80317	1.38273
36.58	1.83687	1.47608
36.6	1.65993	1.26604
36.62	1.69363	1.49942
36.64	1.44928	1.4119
36.66	1.85372	1.21937
36.68	1.52511	1.24854
36.7	1.44085	1.19603
36.72	1.66835	1.33606
36.74	1.63465	1.46441
36.76	1.53354	1.38856
36.78	1.44928	1.28355
36.8	1.49141	1.31855
36.82	1.50826	1.32439
36.84	1.65993	1.14936
36.86	1.55039	1.23104
36.88	1.46613	1.34772
36.9	1.56724	1.36523
36.92	1.33131	1.09102
36.94	1.51668	1.28355
36.96	1.40715	1.3769
36.98	1.65993	1.13186
37	1.55039	1.27188
37.02	1.51668	1.31272
37.04	1.74419	1.13186
37.06	1.4577	1.02684
37.08	1.41557	1.26021
37.1	1.51668	1.27771
37.12	1.54196	1.45858
37.14	1.46613	1.19603
37.16	1.48298	1.23104
37.18	1.49141	1.37106
37.2	1.38187	1.30105
37.22	1.69363	1.19603
37.24	1.71048	1.18436
37.26	1.71048	1.32439
37.28	1.76104	1.48191
37.3	1.6852	1.66861
37.32	1.54196	1.45858
37.34	1.879	1.34189
37.36	1.86215	1.43524
37.38	1.65993	1.47608
37.4	1.879	1.60443
37.42	1.32289	1.48191
37.44	1.83687	1.32439
37.46	1.6178	1.19603
37.48	1.59252	1.1902
37.5	1.6178	1.23104
37.52	1.63465	1.32439
37.54	1.59252	1.3769
37.56	1.50826	1.63944
37.58	1.49141	1.3944
37.6	1.34816	1.30105
37.62	1.55039	1.16103
37.64	1.70206	1.43524
37.66	1.64307	1.34189
37.68	1.83687	1.24854
37.7	1.49983	1.33022
37.72	1.38187	1.35356
37.74	1.48298	1.27188
37.76	1.74419	1.21354
37.78	1.44928	1.29522
37.8	1.4577	1.16686
37.82	1.29761	1.28355
37.84	1.30603	1.01517
37.86	1.41557	1.08518
37.88	1.49141	1.00933
37.9	1.33974	1.2077
37.92	1.50826	1.10852
37.94	1.23862	1.10268
37.96	1.25548	1.23104
37.98	1.17964	1.04434
38	1.50826	1.03851
38.02	1.49983	1.30688
38.04	1.46613	1.16103
38.06	1.58409	1.13186
38.08	1.55881	1.11435
38.1	1.71891	1.17853
38.12	1.39029	1.25438
38.14	1.58409	1.2252
38.16	1.33131	1.15519
38.18	1.37344	1.20187
38.2	1.57567	1.27188
38.22	1.33974	1.24271
38.24	1.24705	1.36523
38.26	1.34816	1.76779
38.28	1.58409	2.0245
38.3	1.24705	2.49125
38.32	1.60937	2.10035
38.34	1.36502	1.67445
38.36	1.31446	2.20537
38.38	1.39872	2.40957
38.4	1.29761	2.59627
38.42	1.60937	2.37456
38.44	1.74419	1.97783
38.46	1.89585	2.01867
38.48	1.6852	1.68611
38.5	1.87058	1.56943
38.52	1.54196	1.61027
38.54	1.69363	1.50525
38.56	1.47455	1.35939
38.58	1.55881	1.42357
38.6	1.55881	1.27771
38.62	1.35659	1.15519
38.64	1.37344	1.18436
38.66	1.24705	1.10852
38.68	1.44928	1.11435
38.7	1.4577	1.14352
38.72	1.11223	1.27188
38.74	1.24705	1.37106
38.76	1.72733	1.4294
38.78	1.70206	1.69778
38.8	1.6852	1.96616
38.82	2.08965	1.99533
38.84	2.59521	1.62777
38.86	3.03337	1.48775
38.88	3.2693	1.50525
38.9	4.18773	2.1937
38.92	5.28311	2.26954
38.94	7.79407	1.82614
38.96	8.52713	1.56943
38.98	6.4122	1.5811
39	4.08662	1.48775
39.02	3.83384	1.70362
39.04	4.60061	1.38856
39.06	4.87867	1.28355
39.08	3.70745	1.16103
39.1	2.42669	1.16103
39.12	1.88743	1.04434
39.14	1.71048	1.04434
39.16	1.55039	1.09102
39.18	1.76104	1.23104
39.2	1.60937	1.14936
39.22	1.4577	1.15519
39.24	1.44085	1.1727
39.26	1.40715	1.23687
39.28	1.17122	1.23687
39.3	1.30603	1.37106
39.32	1.22177	1.24271
39.34	1.39029	1.34772
39.36	1.31446	1.69195
39.38	1.4577	1.9895
39.4	1.55039	2.25788
39.42	1.18807	3.51225
39.44	1.05325	4.94749
39.46	1.28075	5.75846
39.48	1.32289	6.70362
39.5	1.33131	4.7958
39.52	1.53354	3.8098
39.54	1.44928	4.15986
39.56	1.6852	4.30572
39.58	2.0391	4.11902
39.6	2.62049	3.11552
39.62	3.65689	2.14119
39.64	3.28615	1.80863
39.66	1.97169	1.73862
39.68	1.86215	1.49942
39.7	2.2329	1.25438
39.72	2.78901	1.08518
39.74	2.38456	1.11435
39.76	1.879	1.06768
39.78	1.34816	0.97433
39.8	1.44085	1.11435
39.82	1.02797	1.07935
39.84	1.0701	1.01517
39.86	1.33131	1.10268
39.88	1.18807	1.06768
39.9	1.28075	0.94516
39.92	1.28075	0.99767
39.94	1.30603	1.03851
39.96	1.30603	1.04434
39.98	1.20492	0.99767
40	1.28075	1.12602
40.02	1.16279	0.94516
40.04	1.0027	1.11435
40.06	1.16279	1.05601
40.08	1.19649	0.82264
40.1	1.25548	0.95683
40.12	1.17122	0.93932
40.14	1.19649	1.12019
40.16	1.38187	1.021
40.18	1.66835	1.15519
40.2	1.76946	1.2077
40.22	2.11493	1.21354
40.24	2.71318	1.45858
40.26	2.92383	1.40607
40.28	2.38456	1.40607
40.3	1.93798	1.23104
40.32	1.93798	1.4294
40.34	2.60364	1.19603
40.36	2.14021	1.31272
40.38	1.93798	1.31855
40.4	1.53354	1.41774
40.42	1.59252	1.68028
40.44	1.67678	1.77946
40.46	1.60094	1.72112
40.48	1.76946	1.16103
40.5	1.32289	1.04434
40.52	1.41557	1.10852
40.54	1.40715	1.15519
40.56	1.22177	1.33606
40.58	1.36502	1.16103
40.6	1.15436	0.94516
40.62	1.29761	0.99183
40.64	1.10381	0.96849
40.66	1.21335	0.99767
40.68	1.13751	1.03851
40.7	0.94371	0.85181
40.72	1.07853	1.05018
40.74	1.17122	1.01517
40.76	1.2302	1.03851
40.78	1.17964	1.13186
40.8	1.28918	1.09685
40.82	1.10381	1.1902
40.84	1.44928	1.19603
40.86	1.18807	1.28938
40.88	1.17964	1.14936
40.9	1.55881	1.01517
40.92	1.38187	1.08518
40.94	1.39029	1.19603
40.96	1.50826	1.09102
40.98	1.64307	0.98016
41	1.88743	0.97433
41.02	1.49141	0.82264
41.04	1.57567	0.93932
41.06	1.37344	0.89265
41.08	1.55039	1.021
41.1	1.35659	0.96266
41.12	1.32289	0.75846
41.14	0.92686	0.76429
41.16	1.24705	0.92765
41.18	0.95214	0.85181
41.2	0.78362	0.96266
41.22	1.12066	0.91599
41.24	1.15436	1.05601
41.26	0.96899	0.83431
41.28	1.17122	0.99183
41.3	0.88473	0.84014
41.32	1.12909	0.82847
41.34	1.21335	1.01517
41.36	1.06168	0.93349
41.38	1.23862	0.96849
41.4	0.91001	0.98016
41.42	1.17122	1.07351
41.44	1.12066	1.21937
41.46	1.08696	1.52275
41.48	1.23862	1.27771
41.5	1.19649	1.24271
41.52	0.91844	1.23104
41.54	1.05325	1.43524
41.56	1.35659	1.63944
41.58	1.05325	1.85531
41.6	1.22177	1.40023
41.62	1.29761	1.27771
41.64	1.16279	1.45858
41.66	1.25548	1.38856
41.68	1.12909	1.24854
41.7	1.18807	1.14936
41.72	1.21335	1.14352
41.74	1.17122	0.89848
41.76	1.09538	1.09685
41.78	1.13751	1.02684
41.8	1.12066	0.95099
41.82	1.21335	0.85181
41.84	1.11223	0.86348
41.86	1.21335	1.08518
41.88	1.19649	0.77596
41.9	1.23862	0.89848
41.92	1.17964	1.06184
41.94	1.07853	0.7993
41.96	1.13751	0.88681
41.98	1.13751	0.88681
42	1.39872	0.89265
42.02	1.25548	0.98016
42.04	1.16279	0.88681
42.06	0.97742	0.77596
42.08	1.15436	0.97433
42.1	1.28918	0.72345
42.12	1.2302	0.83431
42.14	1.31446	0.66511
42.16	1.02797	0.72345
42.18	1.15436	0.7993
42.2	1.15436	0.82264
42.22	0.82575	0.89265
42.24	1.13751	0.87515
42.26	1.0701	0.63011
42.28	1.14594	0.73512
42.3	0.85945	0.61844
42.32	1.08696	0.77013
42.34	1.22177	0.74679
42.36	1.12909	0.82264
42.38	0.91001	0.88681
42.4	1.10381	0.77596
42.42	1.01112	0.75846
42.44	0.94371	0.85181
42.46	1.01112	1.03851
42.48	0.90158	0.83431
42.5	1.01955	0.72345
42.52	0.8426	0.92182
42.54	1.01112	0.80513
42.56	0.8426	0.68261
42.58	1.01955	0.87515
42.6	1.23862	0.85181
42.62	1.08696	0.71762
42.64	0.87631	0.89265
42.66	0.96899	0.72929
42.68	0.97742	0.83431
42.7	0.96899	0.85181
42.72	0.88473	0.92765
42.74	1.07853	0.96849
42.76	1.27233	0.94516
42.78	1.06168	1.44107
42.8	1.14594	1.72695
42.82	1.27233	2.11785
42.84	1.2302	1.88448
42.86	1.41557	1.56943
42.88	1.52511	1.42357
42.9	1.49141	1.26604
42.92	1.79474	1.57526
42.94	1.37344	1.3769
42.96	1.39872	1.24854
42.98	1.27233	1.26021
43	1.12066	0.94516
43.02	1.47455	1.03267
43.04	1.32289	0.85181
43.06	1.12909	0.77596
43.08	0.97742	0.68845
43.1	1.14594	0.62427
43.12	0.83418	0.65928
43.14	1.08696	0.78763
43.16	1.06168	0.70012
43.18	1.0701	0.65344
43.2	1.09538	0.64177
43.22	1.0027	0.75846
43.24	0.99427	0.70595
43.26	0.86788	0.83431
43.28	0.98584	0.74679
43.3	0.8089	0.72345
43.32	0.91001	0.82847
43.34	1.10381	0.75846
43.36	1.02797	0.81097
43.38	0.94371	0.64177
43.4	0.92686	0.7818
43.42	1.01112	0.72345
43.44	0.90158	0.72929
43.46	0.72464	0.73512
43.48	1.0364	0.7818
43.5	0.90158	0.63011
43.52	0.99427	0.71762
43.54	0.91001	0.7818
43.56	1.12909	0.7993
43.58	0.99427	0.81097
43.6	0.89316	0.72929
43.62	0.96057	0.80513
43.64	0.94371	0.72929
43.66	1.0027	0.72929
43.68	0.77519	0.52509
43.7	0.97742	0.7993
43.72	1.09538	0.70595
43.74	0.86788	0.86931
43.76	0.74149	0.95099
43.78	1.01112	0.85764
43.8	0.83418	0.67678
43.82	0.72464	0.72345
43.84	0.81732	0.8168
43.86	1.02797	0.81097
43.88	0.83418	0.78763
43.9	0.95214	0.7993
43.92	0.85103	0.96849
43.94	1.06168	0.77596
43.96	0.85103	0.86931
43.98	0.90158	0.93932
44	0.92686	0.70012
44.02	1.12909	0.74679
44.04	0.96057	0.86348
44.06	0.91001	0.89265
44.08	0.88473	0.89265
44.1	0.91844	0.7818
44.12	1.21335	0.83431
44.14	1.10381	0.97433
44.16	1.01112	0.82847
44.18	1.02797	0.82264
44.2	0.94371	1.00933
44.22	1.07853	0.92765
44.24	1.20492	0.93932
44.26	1.06168	1.16686
44.28	1.43242	1.19603
44.3	1.49983	1.16103
44.32	1.30603	1.32439
44.34	1.29761	1.20187
44.36	1.54196	1.04434
44.38	1.46613	0.94516
44.4	1.32289	0.88098
44.42	1.39029	0.95099
44.44	1.16279	0.8168
44.46	1.28918	0.82264
44.48	0.96057	0.7818
44.5	1.14594	0.72345
44.52	1.0701	0.64177
44.54	0.91001	0.66511
44.56	0.8089	0.7818
44.58	0.8089	0.60093
44.6	0.86788	0.70595
44.62	0.70779	0.68845
44.64	0.87631	0.72929
44.66	1.07853	0.71762
44.68	1.02797	0.68261
44.7	1.04483	0.74679
44.72	0.88473	0.7993
44.74	0.90158	0.81097
44.76	0.87631	0.63594
44.78	0.96899	0.70595
44.8	0.71621	0.60093
44.82	0.8426	0.7818
44.84	0.83418	0.64177
44.86	0.91001	0.68845
44.88	0.78362	0.82847
44.9	1.01955	0.60677
44.92	0.81732	0.70012
44.94	0.86788	0.70595
44.96	0.96899	0.60677
[truncated: 1,752 more rows]

## Sheet: Fig2a
m/z	Intensity
121.051	107047
301.302	21998.7
303.281	133280
304.285	26567.6
343.349	84429.6
344.352	20495.5
348.339	16998.7
362.354	28452
371.38	27774.2
399.411	63231.1
400.415	18800.4
413.427	21562.9
425.427	71950.2
426.43	22280.4
427.442	35974
453.458	37865.8
455.474	237244
456.478	76634.6
469.489	34925.9
481.491	64886.4
482.497	25954.3
483.51	27229800
484.51	17776500
485.513	4.3069e+06
486.517	549769
487.519	38641
497.493	142999
498.496	50879.5
499.5	73201.6
500.504	23868.4
511.535	142223
512.538	53188
513.485	34004.9
527.493	24937.6
567.599	159839
568.603	66113.8
595.63	48069
596.634	21346.2
798.182	13935.1
818.337	30912.3
825.217	76419.6
826.22	50150.1
827.219	38554.9
828.22	18988.9
832.352	24627
851.233	19703.4
852.237	15118.7
853.251	9052075
854.254	6740761
855.252	5461045
856.253	2.84904e+06
857.256	924908
858.259	215341
859.261	31435.1
867.236	49326.9
868.24	34596.2
869.241	59823.2
870.243	36817.1
871.244	22462.1
880.268	27363.3
881.273	60945
882.277	36694.3
883.255	33680.3
884.252	19173.4
885.237	16190.6
917.885	23206.9
918.888	14752.4
922.01	400644
923.012	80539.9
943.906	23813.2
944.906	16578.9
945.909	24423.3
946.912	13935.1
967.067	30912.3
973.947	76419.6
974.95	50150.1
975.949	38554.9
976.949	18988.9
981.082	24627
999.963	19703.4
1000.97	145544
1001.98	14014.2
1002.98	131465
1003.98	26709.6
1004.98	73266.2
1005.99	18122.1
1006.99	24075.4
1007.99	31435.1
1015.97	49326.9
1016.97	34596.2
1017.97	59823.2
1018.97	36817.1
1019.97	22462.1
1029	27363.3
1030	60945
1031.01	36694.3
1031.99	33680.3
1032.98	19173.4
1033.97	16190.6
1080	87716.4
1081	62959.2
1082	22919.5
1086.07	49815.2
1087.08	38657.9
1088.08	30342.1
1089.08	15887.5
1119.88	61761.3
1120.89	43989.4
1121.88	54548.7
1122.88	31768
1123.88	16966.6
1520.46	17392
1521.46	18392
1522.46	16392
1523.46	18392
1524.46	14392
1525.46	15392
1526.46	13392
1580.41	13371.3
2038.93	15504.2
2039.93	22521.2
2040.93	31511.2
2041.93	29021.9
2042.93	22570.2

## Sheet: Fig2b
2Theta	Experimental PXRD pattern of HD/THTP_Cl	Experimental PXRD pattern of DMA4_HD	Calculated PXRD pattern of DMA4_HD
5	0.17511	0.04691	0.02095
5.02	0.20925	0.0488	0.01775
5.04	0.19493	0.04959	0.01524
5.06	0.18888	0.04943	0.01313
5.08	0.20099	0.04928	0.01143
5.1	0.1641	0.03589	0.01003
5.12	0.18172	0.04833	0.00892
5.14	0.2098	0.03715	0.00792
5.16	0.16079	0.03873	0.00712
5.18	0.15969	0.04896	0.00642
5.2	0.18392	0.0466	0.00582
5.22	0.16024	0.04077	0.00531
5.24	0.17952	0.0466	0.00481
5.26	0.18833	0.0414	0.00451
5.28	0.18722	0.03574	0.00421
5.3	0.18392	0.03731	0.00391
5.32	0.18557	0.02566	0.00371
5.34	0.16244	0.03385	0.00351
5.36	0.15419	0.04597	0.00341
5.38	0.17015	0.04597	0.00341
5.4	0.1641	0.02849	0.00331
5.42	0.18337	0.04628	0.00331
5.44	0.17566	0.03526	0.00341
5.46	0.1696	0.0381	0.00351
5.48	0.14923	0.03731	0.00361
5.5	0.17676	0.0466	0.00391
5.52	0.15143	0.04314	0.00411
5.54	0.18998	0.03952	0.00451
5.56	0.13877	0.03369	0.00491
5.58	0.12996	0.05054	0.00551
5.6	0.15033	0.037	0.00622
5.62	0.14317	0.03778	0.00802
5.64	0.20485	0.04613	0.00912
5.66	0.13877	0.05054	0.01053
5.68	0.16795	0.04109	0.01233
5.7	0.13601	0.03857	0.01464
5.72	0.15198	0.04581	0.01785
5.74	0.14923	0.05793	0.02236
5.76	0.16134	0.06848	0.02898
5.78	0.14482	0.07037	0.0389
5.8	0.1261	0.08186	0.05364
5.82	0.11013	0.07132	0.07429
5.84	0.13106	0.07698	0.09996
5.86	0.11564	0.07037	0.13335
5.88	0.15749	0.06612	0.18498
5.9	0.14758	0.07132	0.25566
5.92	0.15859	0.09273	0.3085
5.94	0.16905	0.09367	0.28634
5.96	0.13656	0.11697	0.21125
5.98	0.1283	0.13382	0.14026
6	0.13711	0.14987	0.09124
6.02	0.13932	0.14972	0.06106
6.04	0.11289	0.1494	0.04311
6.06	0.13436	0.13948	0.03218
6.08	0.14207	0.12264	0.02507
6.1	0.13271	0.09887	0.02025
6.12	0.1707	0.05888	0.01684
6.14	0.13656	0.04676	0.01414
6.16	0.13656	0.01842	0.01213
6.18	0.14372	0.02377	0.01063
6.2	0.12665	0.02298	0.00942
6.22	0.09526	0.01307	0.00842
6.24	0.10297	0.01086	0.00702
6.26	0.11729	0.01023	0.00652
6.28	0.16189	0.01716	0.00602
6.3	0.14427	0.01732	0.00561
6.32	0.11894	0.01385	0.00531
6.34	0.11894	0.02487	0.00521
6.36	0.13436	0.02377	0.00501
6.38	0.11509	0.02346	0.00501
6.4	0.13491	0.02377	0.00501
6.42	0.09692	0.02298	0.00501
6.44	0.14262	0.01307	0.00511
6.46	0.0848	0.01086	0.00531
6.48	0.07159	0.01023	0.00551
6.5	0.08921	0.01417	0.00571
6.52	0.09416	0.00394	0.00602
6.54	0.10077	0.01858	0.00642
6.56	0.087	0.01259	0.00682
6.58	0.10683	0.00803	0.00732
6.6	0.11564	0.01149	0.00792
6.62	0.11619	0	0.00882
6.64	0.07434	0.01622	0.00963
6.66	0.08811	0.01905	0.01053
6.68	0.11564	0.01165	0.01163
6.7	0.11454	0.0063	0.01293
6.72	0.09692	0.0011	0.01444
6.74	0.09086	0.02865	0.01614
6.76	0.12996	0.03385	0.01825
6.78	0.08535	0.03542	0.02085
6.8	0.10132	0.03495	0.02386
6.82	0.09306	0.02424	0.02827
6.84	0.09857	0.02944	0.03299
6.86	0.11178	0.03275	0.039
6.88	0.07489	0.03416	0.04672
6.9	0.08425	0.03117	0.05705
6.92	0.09196	0.02724	0.07098
6.94	0.05837	0.02424	0.09023
6.96	0.08315	0.02897	0.11811
6.98	0.07819	0.03164	0.16102
7	0.07104	0.03227	0.2324
7.02	0.0815	0.03668	0.35292
7.04	0.07544	0.04361	0.54291
7.06	0.087	0.05368	0.79597
7.08	0.06333	0.08391	1
7.1	0.09526	0.12988	0.95789
7.12	0.07764	0.20891	0.71817
7.14	0.10132	0.3136	0.47854
7.16	0.10132	0.30085	0.31011
7.18	0.06993	0.39027	0.20584
7.2	0.06443	0.42365	0.14407
7.22	0.08645	0.36823	0.10688
7.24	0.07379	0.30085	0.08322
7.26	0.07048	0.20891	0.06697
7.28	0.07819	0.13051	0.05534
7.3	0.10187	0.08564	0.04682
7.32	0.08535	0.05605	0.04041
7.34	0.05947	0.04298	0.03559
7.36	0.06278	0.03826	0.03208
7.38	0.05396	0.03227	0.02958
7.4	0.04791	0.03164	0.02777
7.42	0.04681	0.02897	0.02707
7.44	0.07985	0.02424	0.02747
7.46	0.05341	0.02724	0.02918
7.48	0.0457	0.03117	0.03309
7.5	0.08315	0.02173	0.04071
7.52	0.07048	0.02865	0.05444
7.54	0.05947	0.03385	0.0767
7.56	0.04736	0.03542	0.10718
7.58	0.03579	0.03495	0.13275
7.6	0.0793	0.05069	0.12873
7.62	0.05286	0.06659	0.09946
7.64	0.0804	0.08218	0.06938
7.66	0.09196	0.05998	0.04802
7.68	0.06443	0.04849	0.03489
7.7	0.05672	0.02519	0.02717
7.72	0.06773	0.03023	0.02266
7.74	0.0424	0.04424	0.01985
7.76	0.08535	0.03322	0.01825
7.78	0.05617	0.03778	0.01724
7.8	0.02478	0.05148	0.01684
7.82	0.0793	0.05148	0.01684
7.84	0.0435	0.0603	0.01735
7.86	0.07599	0.06376	0.01825
7.88	0.06718	0.08501	0.01965
7.9	0.06608	0.08753	0.02156
7.92	0.0413	0.09084	0.02446
7.94	0.05176	0.11209	0.02847
7.96	0.05176	0.11918	0.03449
7.98	0.0446	0.14909	0.04401
8	0.08205	0.16326	0.05935
8.02	0.05672	0.18986	0.08362
8.04	0.02258	0.21977	0.11891
8.06	0.0402	0.2563	0.15681
8.08	0.05892	0.2637	0.17255
8.1	0.04736	0.27613	0.15591
8.12	0.07214	0.27928	0.13355
8.14	0.05837	0.2522	0.12492
8.16	0.05562	0.20655	0.13635
8.18	0.07048	0.16326	0.17235
8.2	0.02863	0.12469	0.24173
8.22	0.04295	0.08863	0.35472
8.24	0.06718	0.06848	0.5017
8.26	0.0446	0.04896	0.60367
8.28	0.04185	0.04534	0.55364
8.3	0.06333	0.04266	0.40636
8.32	0.06608	0.03652	0.271
8.34	0.04736	0.03511	0.17846
8.36	0.09361	0.037	0.12182
8.38	0.05341	0.04487	0.08873
8.4	0.05837	0.03589	0.06908
8.42	0.05672	0.04817	0.05705
8.44	0.05947	0.05715	0.04963
8.46	0.05341	0.06234	0.04472
8.48	0.05562	0.06722	0.04081
8.5	0.03689	0.08202	0.0377
8.52	0.0424	0.09037	0.03629
8.54	0.05121	0.10721	0.037
8.56	0.05011	0.12043	0.0395
8.58	0.06443	0.11461	0.04722
8.6	0.04295	0.10312	0.06176
8.62	0.06057	0.09288	0.08733
8.64	0.06443	0.08281	0.12703
8.66	0.0391	0.07179	0.17576
8.68	0.05617	0.06533	0.20403
8.7	0.03304	0.04723	0.18077
8.72	0.05892	0.03605	0.13114
8.74	0.05286	0.03086	0.08813
8.76	0.038	0.03589	0.05925
8.78	0.03579	0.03936	0.04161
8.8	0.03414	0.03731	0.03118
8.82	0.06167	0.05101	0.02476
8.84	0.08425	0.03637	0.02045
8.86	0.00771	0.0392	0.01755
8.88	0.03139	0.04613	0.01544
8.9	0.05231	0.04518	0.01394
8.92	0.0457	0.05809	0.01273
8.94	0.0424	0.05809	0.01193
8.96	0.04791	0.08155	0.01143
8.98	0.04681	0.08391	0.01103
9	0.02368	0.09336	0.01083
9.02	0.0837	0.08202	0.01083
9.04	0.06718	0.09462	0.01093
9.06	0.05947	0.09367	0.01123
9.08	0.06773	0.09131	0.01163
9.1	0.0446	0.0943	0.01213
9.12	0.0826	0.09257	0.01283
9.14	0.04626	0.10422	0.01374
9.16	0.02478	0.12248	0.01474
9.18	0.01817	0.13775	0.01614
9.2	0.02643	0.15129	0.01775
9.22	0.03084	0.17742	0.01975
9.24	0.03689	0.20293	0.02226
9.26	0.038	0.23111	0.02537
9.28	0.03965	0.28401	0.02928
9.3	0.04405	0.33659	0.03429
9.32	0.06167	0.39043	0.04081
9.34	0.03249	0.46206	0.04953
9.36	0.04295	0.51149	0.06156
9.38	0.0391	0.59383	0.07931
9.4	0.03084	0.67349	0.10728
9.42	0.04791	0.70639	0.1531
9.44	0.0446	0.72213	0.22759
9.46	0.08205	0.65806	0.34008
9.48	0.02919	0.59776	0.47854
9.5	0.05507	0.45954	0.57309
9.52	0.04956	0.3972	0.55153
9.54	0.04626	0.33706	0.47303
9.56	0.02863	0.31376	0.43122
9.58	0.05231	0.31077	0.44786
9.6	0.02698	0.27346	0.47945
9.62	0.03524	0.25882	0.46822
9.64	0.05066	0.24543	0.42059
9.66	0.03029	0.23127	0.34279
9.68	0.02863	0.20718	0.24865
9.7	0.0424	0.20151	0.17094
9.72	0.05341	0.18545	0.11841
9.74	0.05562	0.1886	0.08462
9.76	0.03249	0.14122	0.06367
9.78	0.06443	0.12264	0.05003
9.8	0.07214	0.11366	0.04061
9.82	0.05286	0.10753	0.03369
9.84	0.05562	0.08816	0.02847
9.86	0.0435	0.09162	0.02436
9.88	0.05121	0.08596	0.02116
9.9	0.03744	0.07746	0.01855
9.92	0.0424	0.07037	0.01644
9.94	0.0402	0.06691	0.01474
9.96	0.05011	0.05416	0.01333
9.98	0.05286	0.05022	0.01223
10	0.04515	0.05069	0.01123
10.02	0.05947	0.0477	0.01043
10.04	0.02863	0.04392	0.00983
10.06	0.03469	0.04817	0.00942
10.08	0.07104	0.04691	0.00902
10.1	0.05121	0.05321	0.00882
10.12	0.03469	0.03117	0.00872
10.14	0.02753	0.05227	0.00862
10.16	0.01762	0.06329	0.00882
10.18	0.03965	0.0773	0.00922
10.2	0.04736	0.06455	0.00993
10.22	0.06498	0.07824	0.01083
10.24	0.04681	0.08108	0.01203
10.26	0.02753	0.10264	0.01384
10.28	0.06388	0.10202	0.01644
10.3	0.07379	0.11949	0.02025
10.32	0.06057	0.11115	0.02617
10.34	0.02919	0.12957	0.03579
10.36	0.05176	0.15145	0.05113
10.38	0.02588	0.14074	0.07349
10.4	0.05892	0.13571	0.10016
10.42	0.05947	0.12705	0.11861
10.44	0.06663	0.10548	0.12472
10.46	0.06773	0.11099	0.13595
10.48	0.05176	0.10784	0.16112
10.5	0.02037	0.10438	0.18478
10.52	0.05121	0.09713	0.17917
10.54	0.03744	0.10548	0.14227
10.56	0.04736	0.09556	0.09956
10.58	0.05121	0.09871	0.06748
10.6	0.05947	0.09178	0.04742
10.62	0.05892	0.0858	0.03629
10.64	0.07324	0.06329	0.03118
10.66	0.07048	0.05022	0.03098
10.68	0.04846	0.0466	0.03519
10.7	0.04956	0.04361	0.04301
10.72	0.04736	0.03715	0.05013
10.74	0.04626	0.03432	0.04792
10.76	0.08425	0.04077	0.0372
10.78	0.03469	0.04424	0.02617
10.8	0.07379	0.03857	0.01825
10.82	0.05782	0.03432	0.01313
10.84	0.0826	0.03306	0.01003
10.86	0.03855	0.04361	0.00812
10.88	0.07214	0.04156	0.00702
10.9	0.07709	0.03227	0.00642
10.92	0.03139	0.03952	0.00622
10.94	0.07434	0.03936	0.00652
10.96	0.04295	0.037	0.00662
10.98	0.05947	0.04392	0.00632
11	0.05341	0.04487	0.00501
11.02	0.03855	0.04298	0.00391
11.04	0.06057	0.0466	0.00301
11.06	0.06828	0.05746	0.00211
11.08	0.06278	0.06455	0.0018
11.1	0.07324	0.07525	0.0015
11.12	0.07324	0.06644	0.0014
11.14	0.0413	0.08848	0.0012
11.16	0.05011	0.09178	0.0012
11.18	0.06167	0.1028	0.0012
11.2	0.06608	0.11524	0.0013
11.22	0.0391	0.10989	0.0015
11.24	0.00385	0.12988	0.0017
11.26	0.04791	0.11587	0.00211
11.28	0.04846	0.1398	0.00261
11.3	0.06938	0.15444	0.00331
11.32	0.05892	0.17837	0.00451
11.34	0.06222	0.20151	0.00642
11.36	0.07709	0.23032	0.00952
11.38	0.05396	0.26747	0.01434
11.4	0.03414	0.26653	0.02065
11.42	0.07599	0.25362	0.02567
11.44	0.05617	0.27157	0.02466
11.46	0.06222	0.24748	0.01935
11.48	0.06883	0.21552	0.01434
11.5	0.07819	0.17286	0.01113
11.52	0.07985	0.14373	0.00963
11.54	0.07324	0.108	0.00942
11.56	0.05231	0.088	0.01023
11.58	0.0848	0.07525	0.01213
11.6	0.06333	0.06266	0.01544
11.62	0.09857	0.07683	0.02095
11.64	0.0826	0.07604	0.03028
11.66	0.08811	0.07021	0.04482
11.68	0.06002	0.08423	0.06457
11.7	0.05672	0.09241	0.08402
11.72	0.10848	0.09556	0.09214
11.74	0.08535	0.12972	0.08302
11.76	0.09692	0.12122	0.06938
11.78	0.07269	0.13429	0.06296
11.8	0.07269	0.12594	0.06397
11.82	0.08811	0.10438	0.06507
11.84	0.07544	0.09776	0.05976
11.86	0.06443	0.09981	0.04983
11.88	0.06498	0.09493	0.0392
11.9	0.07654	0.10154	0.03028
11.92	0.06112	0.11477	0.02456
11.94	0.05011	0.12232	0.02206
11.96	0.09637	0.12941	0.02216
11.98	0.0859	0.1187	0.02446
12	0.11289	0.11115	0.02877
12.02	0.10958	0.11288	0.03479
12.04	0.04901	0.09225	0.04411
12.06	0.06993	0.07997	0.06096
12.08	0.10573	0.07069	0.09023
12.1	0.0837	0.0647	0.13425
12.12	0.07654	0.06187	0.18328
12.14	0.09031	0.05337	0.20213
12.16	0.13491	0.06344	0.17125
12.18	0.10352	0.06313	0.12202
12.2	0.10297	0.05337	0.08081
12.22	0.08811	0.06407	0.05284
12.24	0.09416	0.08517	0.03549
12.26	0.09802	0.07856	0.02507
12.28	0.10518	0.08816	0.01855
12.3	0.10022	0.1017	0.01424
12.32	0.13601	0.12154	0.01123
12.34	0.0848	0.1261	0.00902
12.36	0.08205	0.15617	0.00732
12.38	0.11509	0.1705	0.00602
12.4	0.09031	0.18671	0.00501
12.42	0.07214	0.22859	0.00421
12.44	0.08976	0.22702	0.00361
12.46	0.09196	0.27031	0.00311
12.48	0.09416	0.28904	0.00271
12.5	0.10573	0.32132	0.00241
12.52	0.12225	0.36855	0.00221
12.54	0.07874	0.3835	0.00211
12.56	0.11894	0.38382	0.00201
12.58	0.13216	0.38665	0.00201
12.6	0.1272	0.39877	0.00211
12.62	0.11344	0.36319	0.00241
12.64	0.13326	0.33722	0.00281
12.66	0.13822	0.31722	0.00341
12.68	0.11454	0.26984	0.00441
12.7	0.10352	0.2319	0.00612
12.72	0.13987	0.18593	0.00902
12.74	0.12004	0.16892	0.01384
12.76	0.11233	0.15287	0.02105
12.78	0.13711	0.1472	0.02938
12.8	0.11729	0.12925	0.03299
12.82	0.10573	0.15649	0.02797
12.84	0.14097	0.1694	0.01975
12.86	0.1239	0.19899	0.01313
12.88	0.09912	0.21285	0.00892
12.9	0.14813	0.22481	0.00652
12.92	0.125	0.22576	0.00531
12.94	0.12885	0.22402	0.00481
12.96	0.10242	0.18561	0.00501
12.98	0.14042	0.17065	0.00592
13	0.08866	0.14106	0.00762
13.02	0.10628	0.09603	0.01013
13.04	0.13161	0.08202	0.01243
13.06	0.10738	0.07478	0.01243
13.08	0.12555	0.06093	0.01023
13.1	0.12996	0.054	0.00802
13.12	0.14207	0.04896	0.00672
13.14	0.15914	0.03416	0.00632
13.16	0.13767	0.05195	0.00652
13.18	0.15363	0.06203	0.00732
13.2	0.14482	0.05353	0.00902
13.22	0.14317	0.05164	0.01183
13.24	0.14262	0.07509	0.01634
13.26	0.15088	0.071	0.02306
13.28	0.13381	0.07667	0.03168
13.3	0.15308	0.08548	0.039
13.32	0.15143	0.08848	0.04301
13.34	0.15914	0.11288	0.04903
13.36	0.17126	0.11351	0.06326
13.38	0.15143	0.10658	0.08763
13.4	0.13161	0.09556	0.1159
13.42	0.16465	0.08486	0.12583
13.44	0.125	0.08627	0.10427
13.46	0.14868	0.07384	0.07269
13.48	0.18833	0.05935	0.04782
13.5	0.13326	0.06612	0.03188
13.52	0.17236	0.0636	0.02286
13.54	0.18172	0.06565	0.01805
13.56	0.1641	0.06644	0.01534
13.58	0.1641	0.05132	0.01303
13.6	0.1652	0.06502	0.01033
13.62	0.18227	0.0562	0.00822
13.64	0.20319	0.05274	0.00662
13.66	0.18282	0.06549	0.00561
13.68	0.17456	0.05038	0.00491
13.7	0.1707	0.05069	0.00461
13.72	0.19714	0.04077	0.00451
13.74	0.21531	0.03952	0.00461
13.76	0.21145	0.03904	0.00491
13.78	0.17181	0.03259	0.00541
13.8	0.17015	0.03684	0.00632
13.82	0.1663	0.0329	0.00752
13.84	0.17676	0.04109	0.00912
13.86	0.14758	0.03684	0.01053
13.88	0.18778	0.03007	0.01153
13.9	0.17621	0.0392	0.01313
13.92	0.17621	0.03763	0.01584
13.94	0.17401	0.04723	0.02005
13.96	0.16079	0.04471	0.02637
13.98	0.20044	0.05069	0.03649
14	0.19383	0.04691	0.05374
14.02	0.20319	0.04392	0.08051
14.04	0.19989	0.05274	0.1141
14.06	0.2054	0.0562	0.13585
14.08	0.22302	0.06297	0.12372
14.1	0.17952	0.06895	0.09274
14.12	0.22412	0.09005	0.06657
14.14	0.20099	0.08643	0.05173
14.16	0.19328	0.09005	0.04762
14.18	0.212	0.09509	0.05214
14.2	0.22632	0.0932	0.06156
14.22	0.23954	0.09462	0.06788
14.24	0.21861	0.10926	0.06607
14.26	0.19108	0.10154	0.06196
14.28	0.19163	0.12406	0.05755
14.3	0.20925	0.10076	0.04792
14.32	0.24119	0.09729	0.03549
14.34	0.25165	0.09446	0.02547
14.36	0.22522	0.08674	0.01915
14.38	0.22577	0.0806	0.01574
14.4	0.26046	0.05242	0.01454
14.42	0.2098	0.07415	0.01504
14.44	0.22852	0.06549	0.01664
14.46	0.23183	0.07494	0.01835
14.48	0.22137	0.0869	0.01955
14.5	0.22852	0.07635	0.01925
14.52	0.18667	0.07793	0.01735
14.54	0.23844	0.08281	0.01564
14.56	0.2478	0.08848	0.01554
14.58	0.23238	0.08737	0.01755
14.6	0.23678	0.08611	0.02246
14.62	0.24725	0.09871	0.03098
14.64	0.25661	0.08013	0.04341
14.66	0.2511	0.09824	0.05675
14.68	0.23623	0.08611	0.06557
14.7	0.21476	0.0795	0.06597
14.72	0.25496	0.0921	0.06006
14.74	0.24449	0.08202	0.04933
14.76	0.32159	0.06911	0.0373
14.78	0.28359	0.08627	0.02857
14.8	0.25716	0.08454	0.02446
14.82	0.25165	0.0995	0.02456
14.84	0.28084	0.10044	0.02837
14.86	0.26817	0.10422	0.03429
14.88	0.27588	0.12594	0.0379
14.9	0.23954	0.1187	0.03559
14.92	0.27258	0.13098	0.03098
14.94	0.2891	0.14279	0.02877
14.96	0.27037	0.16625	0.03098
14.98	0.24615	0.16263	0.0385
15	0.29956	0.18608	0.05183
15.02	0.27203	0.18593	0.06918
15.04	0.27643	0.17506	0.08292
15.06	0.26762	0.1864	0.08562
15.08	0.29846	0.19175	0.08001
15.1	0.27203	0.15475	0.0767
15.12	0.27037	0.14736	0.08302
15.14	0.33535	0.13681	0.09926
15.16	0.31443	0.12484	0.12162
15.18	0.32214	0.11886	0.13926
15.2	0.31608	0.13885	0.14528
15.22	0.31773	0.13854	0.13585
15.24	0.30121	0.14358	0.10838
15.26	0.29681	0.1461	0.0776
15.28	0.35463	0.14956	0.05464
15.3	0.30507	0.13744	0.039
15.32	0.31057	0.13319	0.02807
15.34	0.28855	0.12138	0.02045
15.36	0.31993	0.10847	0.01534
15.38	0.32709	0.10013	0.01193
15.4	0.31663	0.08895	0.00952
15.42	0.35352	0.0847	0.00792
15.44	0.28744	0.08186	0.00662
15.46	0.35297	0.07698	0.00582
15.48	0.34967	0.08013	0.00531
15.5	0.30892	0.0836	0.00511
15.52	0.35407	0.07793	0.00511
15.54	0.30782	0.09682	0.00521
15.56	0.38656	0.07714	0.00501
15.58	0.337	0.09068	0.00421
15.6	0.34306	0.08926	0.00341
15.62	0.29791	0.09115	0.00281
15.64	0.32324	0.08816	0.00251
15.66	0.34967	0.07273	0.00231
15.68	0.34912	0.07557	0.00221
15.7	0.35077	0.06502	0.00231
15.72	0.35297	0.06565	0.00261
15.74	0.37115	0.07368	0.00311
15.76	0.39923	0.06927	0.00391
15.78	0.39207	0.07903	0.00521
15.8	0.36399	0.07982	0.00712
15.82	0.38546	0.09178	0.00942
15.84	0.38822	0.1017	0.01093
15.86	0.39262	0.10501	0.01103
15.88	0.38546	0.12043	0.01113
15.9	0.41355	0.12925	0.01283
15.92	0.36068	0.14767	0.01704
15.94	0.39813	0.14909	0.02386
15.96	0.40584	0.15334	0.03198
15.98	0.38711	0.15963	0.03589
16	0.36839	0.18168	0.03279
16.02	0.41465	0.1853	0.02827
16.04	0.41795	0.19364	0.02717
16.06	0.39482	0.21537	0.02928
16.08	0.43833	0.23835	0.03098
16.1	0.42291	0.24528	0.02888
16.12	0.38436	0.2807	0.02577
16.14	0.39978	0.31832	0.02517
16.16	0.42786	0.36933	0.02817
16.18	0.43612	0.40853	0.03359
16.2	0.4598	0.46568	0.0378
16.22	0.42346	0.5	0.0396
16.24	0.42346	0.53558	0.04231
16.26	0.40363	0.54644	0.04823
16.28	0.40914	0.54754	0.05444
16.3	0.38216	0.54125	0.05504
16.32	0.4576	0.49496	0.04883
16.34	0.47137	0.45009	0.0398
16.36	0.47137	0.39106	0.03309
16.38	0.44218	0.35091	0.02888
16.4	0.45209	0.30384	0.02446
16.42	0.43337	0.30589	0.01945
16.44	0.44548	0.29817	0.01594
16.46	0.47632	0.28495	0.01424
16.48	0.43612	0.27928	0.01434
16.5	0.49615	0.29408	0.01654
16.52	0.49009	0.28778	0.02156
16.54	0.48073	0.27849	0.03078
16.56	0.4978	0.2448	0.04502
16.58	0.47302	0.23961	0.06256
16.6	0.45099	0.20765	0.07309
16.62	0.51652	0.19553	0.06567
16.64	0.52258	0.16483	0.04963
16.66	0.50055	0.1557	0.0368
16.68	0.49339	0.14373	0.03068
16.7	0.4554	0.13901	0.03108
16.72	0.51322	0.13555	0.0368
16.74	0.52478	0.13602	0.04361
16.76	0.5424	0.13382	0.04321
16.78	0.51872	0.14751	0.03429
16.8	0.54405	0.13382	0.02426
16.82	0.51652	0.14562	0.01704
16.84	0.52423	0.12815	0.01273
16.86	0.5033	0.13759	0.01073
16.88	0.49615	0.12406	0.01053
16.9	0.52037	0.1228	0.01203
16.92	0.53965	0.11382	0.01574
16.94	0.57874	0.09855	0.02186
16.96	0.53029	0.08895	0.02918
16.98	0.53029	0.07887	0.03238
17	0.5011	0.09288	0.02757
17.02	0.5815	0.07273	0.01995
17.04	0.5793	0.09037	0.01394
17.06	0.54405	0.09147	0.01043
17.08	0.5859	0.08879	0.00882
17.1	0.56993	0.07777	0.00812
17.12	0.55396	0.07966	0.00802
17.14	0.60848	0.06927	0.00832
17.16	0.5837	0.08249	0.00852
17.18	0.58535	0.07667	0.00762
17.2	0.56883	0.09288	0.00642
17.22	0.5826	0.08265	0.00571
17.24	0.57544	0.09682	0.00571
17.26	0.60958	0.09005	0.00682
17.28	0.63711	0.09147	0.00912
17.3	0.6272	0.09588	0.01313
17.32	0.61289	0.07572	0.01875
17.34	0.60407	0.08848	0.02436
17.36	0.66024	0.07289	0.02767
17.38	0.6283	0.08328	0.02908
17.4	0.60187	0.08139	0.02888
17.42	0.63436	0.08218	0.02577
17.44	0.6283	0.08013	0.02035
17.46	0.62335	0.08785	0.01564
17.48	0.62004	0.08375	0.01343
17.5	0.68007	0.08139	0.01404
17.52	0.64262	0.09131	0.01765
17.54	0.67346	0.09037	0.02396
17.56	0.68337	0.09808	0.03098
17.58	0.63711	0.09273	0.03319
17.6	0.70595	0.08643	0.02918
17.62	0.6663	0.07966	0.02496
17.64	0.69714	0.07399	0.02276
17.66	0.71531	0.06533	0.02035
17.68	0.68117	0.0773	0.01574
17.7	0.68778	0.06376	0.01083
17.72	0.6707	0.06974	0.00732
17.74	0.65914	0.05793	0.00511
17.76	0.712	0.06533	0.00391
17.78	0.71586	0.04581	0.00361
17.8	0.67952	0.06014	0.00401
17.82	0.72963	0.05069	0.00481
17.84	0.72357	0.04487	0.00541
17.86	0.74064	0.05179	0.00471
17.88	0.73733	0.05605	0.00331
17.9	0.72137	0.04786	0.00201
17.92	0.74394	0.04503	0.0012
17.94	0.69714	0.05274	0.000701825
17.96	0.73128	0.06691	0.000501303
17.98	0.77643	0.07053	0.000501303
18	0.74394	0.06565	0.000501303
18.02	0.76707	0.07541	0.000300782
18.04	0.69989	0.06313	0.000300782
18.06	0.77698	0.07509	0.000300782
18.08	0.72081	0.07793	0.000601564
18.1	0.74064	0.07604	0.0012
18.12	0.79681	0.0773	0.00221
18.14	0.76101	0.07809	0.00331
18.16	0.79405	0.0858	0.00391
18.18	0.73513	0.08942	0.00371
18.2	0.82709	0.09005	0.00321
18.22	0.75385	0.08454	0.00271
18.24	0.78689	0.08438	0.00211
18.26	0.78304	0.06974	0.0019
18.28	0.84471	0.06722	0.00231
18.3	0.80231	0.06754	0.00331
18.32	0.79515	0.06502	0.00471
18.34	0.83811	0.06219	0.00592
18.36	0.77423	0.06927	0.00602
18.38	0.81278	0.04991	0.00531
18.4	0.77368	0.06156	0.00481
18.42	0.79295	0.05872	0.00511
18.44	0.76872	0.04329	0.00582
18.46	0.81498	0.0529	0.00702
18.48	0.79791	0.05337	0.00882
18.5	0.80396	0.04786	0.01103
18.52	0.8761	0.0562	0.01193
18.54	0.81057	0.06234	0.01143
18.56	0.82379	0.0625	0.01093
18.58	0.89482	0.0625	0.01103
18.6	0.89042	0.06596	0.01033
18.62	0.84471	0.071	0.00892
18.64	0.85683	0.08375	0.00802
18.66	0.82819	0.07761	0.00842
18.68	0.75606	0.08848	0.01033
18.7	0.85848	0.09273	0.01424
18.72	0.79846	0.10989	0.02045
18.74	0.84251	0.10627	0.02827
18.76	0.81002	0.11618	0.03409
18.78	0.86233	0.12154	0.03299
18.8	0.90694	0.13397	0.02637
18.82	0.81608	0.1335	0.01965
18.84	0.86344	0.13523	0.01524
18.86	0.8717	0.14924	0.01303
18.88	0.84526	0.14657	0.01263
18.9	0.83866	0.16137	0.01364
18.92	0.87059	0.16058	0.01634
18.94	0.91575	0.19065	0.02116
18.96	0.90143	0.1886	0.02938
18.98	0.8728	0.19254	0.04281
19	0.87335	0.19695	0.06326
19.02	0.87941	0.19852	0.09044
19.04	0.88271	0.18624	0.1158
19.06	0.92291	0.18624	0.12783
19.08	0.90914	0.15806	0.11991
19.1	0.90033	0.15129	0.09324
19.12	0.92841	0.12154	0.06427
19.14	0.94714	0.11398	0.04331
19.16	0.87996	0.08879	0.03058
19.18	0.94659	0.08045	0.02386
19.2	0.92952	0.09178	0.02105
19.22	0.9554	0.07698	0.02085
19.24	0.87885	0.08958	0.02276
19.26	0.85683	0.07084	0.02717
19.28	0.93172	0.07982	0.03459
19.3	0.91244	0.08344	0.04311
19.32	0.88767	0.08895	0.04702
19.34	0.88161	0.09414	0.04351
19.36	0.94714	0.12752	0.03559
19.38	0.92841	0.12185	0.02687
19.4	0.94273	0.1346	0.02005
19.42	0.91134	0.13098	0.01494
19.44	0.95044	0.14295	0.01123
19.46	0.93502	0.17491	0.00902
19.48	0.92181	0.15712	0.00842
19.5	0.92181	0.16798	0.00892
19.52	0.94493	0.17648	0.01033
19.54	0.91575	0.17317	0.01123
19.56	0.94824	0.17569	0.01053
19.58	0.97081	0.17349	0.00892
19.6	0.92291	0.16751	0.00782
19.62	0.97412	0.14736	0.00692
19.64	0.90749	0.16672	0.00582
19.66	0.90143	0.15932	0.00521
19.68	0.89152	0.16011	0.00521
19.7	0.91685	0.16688	0.00582
19.72	0.91244	0.18419	0.00622
19.74	0.96971	0.17317	0.00632
19.76	0.9598	0.18813	0.00662
19.78	0.94108	0.16389	0.00772
19.8	0.92015	0.14342	0.00932
19.82	0.92566	0.13649	0.01103
19.84	0.96971	0.12169	0.01323
19.86	0.96531	0.11855	0.01524
19.88	0.92181	0.0995	0.01554
19.9	0.93447	0.0869	0.01434
19.92	0.96366	0.0869	0.01153
19.94	0.96696	0.08816	0.00812
19.96	0.92015	0.08202	0.00551
19.98	0.93722	0.0806	0.00381
20	0.91465	0.08375	0.00311
20.02	0.99615	0.06549	0.00291
20.04	0.97522	0.0836	0.00321
20.06	0.93612	0.0721	0.00351
20.08	0.96861	0.07966	0.00341
20.1	0.97412	0.0858	0.00281
20.12	0.97302	0.08974	0.00241
20.14	0.93888	0.09902	0.00231
20.16	0.9196	0.09981	0.00251
20.18	0.9543	0.10658	0.00311
20.2	0.93612	0.12201	0.00411
20.22	0.94438	0.12091	0.00582
20.24	0.96366	0.16514	0.00882
20.26	0.92126	0.18073	0.01374
20.28	1	0.2193	0.02116
20.3	0.94824	0.21899	0.02988
20.32	0.93722	0.2511	0.03439
20.34	0.9565	0.27456	0.02998
20.36	0.91465	0.26275	0.02206
20.38	0.96916	0.30416	0.01604
20.4	0.97357	0.2829	0.01313
20.42	0.93007	0.31061	0.01303
20.44	0.94659	0.29219	0.01474
20.46	0.91685	0.28952	0.01594
20.48	0.95925	0.26795	0.01444
20.5	0.94824	0.26622	0.01123
20.52	0.97137	0.27298	0.00882
20.54	0.92456	0.26464	0.00752
20.56	0.9196	0.27314	0.00762
20.58	0.92566	0.27125	0.00912
20.6	0.9152	0.27047	0.01173
20.62	0.94053	0.28416	0.01494
20.64	0.94934	0.2892	0.01745
20.66	0.90198	0.29928	0.01845
20.68	0.91244	0.29676	0.01825
20.7	0.94879	0.28448	0.01855
20.72	0.9152	0.28684	0.02055
20.74	0.94824	0.30605	0.02416
20.76	0.94053	0.29723	0.02877
20.78	0.9196	0.28463	0.03559
20.8	0.92401	0.2733	0.04672
20.82	0.93007	0.28652	0.05986
20.84	0.89317	0.28038	0.06858
20.86	0.90859	0.26905	0.07229
20.88	0.90694	0.27047	0.07038
20.9	0.95044	0.28511	0.06196
20.92	0.93612	0.27613	0.05133
20.94	0.93888	0.27472	0.04121
20.96	0.87775	0.27377	0.03228
20.98	0.94218	0.27472	0.02587
21	0.93612	0.26433	0.02256
21.02	0.92291	0.28259	0.02146
21.04	0.92291	0.30542	0.02055
21.06	0.9207	0.32824	0.01905
21.08	0.89868	0.33407	0.01845
21.1	0.92511	0.35438	0.01935
21.12	0.88822	0.35579	0.02065
21.14	0.88822	0.35422	0.02015
21.16	0.92621	0.33517	0.01755
21.18	0.88381	0.31675	0.01554
21.2	0.88656	0.29975	0.01534
21.22	0.92731	0.25582	0.01654
21.24	0.86619	0.23079	0.01785
21.26	0.91685	0.22088	0.01845
21.28	0.89978	0.19348	0.02015
21.3	0.89317	0.16782	0.02507
21.32	0.9196	0.15491	0.03399
21.34	0.8783	0.14342	0.04522
21.36	0.84526	0.14893	0.05183
21.38	0.89813	0.12689	0.04702
21.4	0.85903	0.13948	0.03489
21.42	0.86894	0.13602	0.02346
21.44	0.82379	0.12894	0.01564
21.46	0.90804	0.12358	0.01093
21.48	0.91685	0.13397	0.00832
21.5	0.87445	0.15507	0.00722
21.52	0.86784	0.16514	0.00702
21.54	0.8348	0.16263	0.00762
21.56	0.84471	0.16499	0.00872
21.58	0.86233	0.17931	0.01033
21.6	0.85903	0.19726	0.01263
21.62	0.87445	0.18545	0.01554
21.64	0.85022	0.20072	0.01945
21.66	0.85518	0.19348	0.02346
21.68	0.89042	0.1853	0.02396
21.7	0.85463	0.18168	0.02095
21.72	0.84361	0.19002	0.01745
21.74	0.80011	0.17931	0.01434
21.76	0.82599	0.17491	0.01193
21.78	0.85958	0.16971	0.01063
21.8	0.81222	0.17821	0.01013
21.82	0.81278	0.19112	0.00993
21.84	0.82159	0.18844	0.00932
21.86	0.837	0.19348	0.00762
21.88	0.84857	0.2086	0.00592
21.9	0.82214	0.213	0.00481
21.92	0.82379	0.22702	0.00441
21.94	0.77698	0.25567	0.00471
21.96	0.81993	0.26543	0.00582
21.98	0.7946	0.25897	0.00812
22	0.85848	0.27361	0.01203
22.02	0.84637	0.28227	0.01775
22.04	0.78194	0.27283	0.02416
22.06	0.77203	0.24811	0.02767
22.08	0.82985	0.22827	0.02577
22.1	0.82048	0.23583	0.02105
22.12	0.80396	0.19758	0.01765
22.14	0.78634	0.20513	0.01724
22.16	0.8359	0.18435	0.01985
22.18	0.77368	0.17065	0.02336
22.2	0.77808	0.16546	0.02426
22.22	0.81222	0.15287	0.02126
22.24	0.73733	0.15365	0.01594
22.26	0.78139	0.14688	0.01103
22.28	0.74559	0.12846	0.00782
22.3	0.78579	0.13319	0.00592
22.32	0.79626	0.13838	0.00491
22.34	0.78414	0.11949	0.00411
22.36	0.77258	0.12642	0.00381
22.38	0.75	0.11634	0.00381
22.4	0.76487	0.1154	0.00431
22.42	0.79901	0.12657	0.00551
22.44	0.72687	0.14594	0.00752
22.46	0.78744	0.13854	0.01103
22.48	0.73238	0.15098	0.01624
22.5	0.74725	0.16042	0.02206
22.52	0.76927	0.14909	0.02486
22.54	0.7913	0.15759	0.02356
22.56	0.75936	0.15586	0.02246
22.58	0.75771	0.16168	0.02507
22.6	0.81222	0.14499	0.03218
22.62	0.75275	0.15806	0.04131
22.64	0.73183	0.15066	0.04421
22.66	0.74339	0.15098	0.03649
22.68	0.73238	0.15444	0.02527
22.7	0.71861	0.15995	0.01654
22.72	0.73678	0.12453	0.01093
22.74	0.7511	0.13807	0.00762
22.76	0.77313	0.1387	0.00571
22.78	0.76927	0.12563	0.00471
22.8	0.74064	0.11776	0.00431
22.82	0.74229	0.11524	0.00451
22.84	0.7098	0.10485	0.00531
22.86	0.75826	0.09729	0.00682
22.88	0.69989	0.08423	0.00882
22.9	0.66134	0.11272	0.01033
22.92	0.71971	0.08942	0.01043
22.94	0.71806	0.09855	0.01013
22.96	0.69163	0.09336	0.01033
22.98	0.7076	0.10028	0.01073
23	0.68337	0.10076	0.01113
23.02	0.72192	0.11304	0.01163
23.04	0.71971	0.10847	0.01153
23.06	0.71366	0.11193	0.01143
23.08	0.68943	0.11508	0.01243
23.1	0.72577	0.12374	0.01424
23.12	0.68337	0.12909	0.01524
23.14	0.68392	0.12799	0.01464
23.16	0.68888	0.12122	0.01414
23.18	0.67291	0.1398	0.01524
23.2	0.68888	0.12264	0.01885
23.22	0.68062	0.13082	0.02527
23.24	0.68722	0.12516	0.03289
23.26	0.70264	0.12531	0.0373
23.28	0.7098	0.14641	0.0377
23.3	0.7043	0.15475	0.0377
23.32	0.65088	0.14295	0.03599
23.34	0.71696	0.16782	0.03138
23.36	0.62665	0.16074	0.02737
23.38	0.65363	0.17396	0.02587
23.4	0.69659	0.19663	0.02587
23.42	0.68833	0.20025	0.02747
23.44	0.68447	0.2204	0.03279
23.46	0.69934	0.21773	0.04341
23.48	0.66905	0.22481	0.05815
23.5	0.66465	0.24528	0.06848
23.52	0.69934	0.23394	0.06447
23.54	0.65804	0.25913	0.05194
23.56	0.68447	0.24244	0.04161
23.58	0.65088	0.24953	0.03649
23.6	0.67236	0.25472	0.03579
23.62	0.663	0.23741	0.0381
23.64	0.6696	0.24134	0.04361
23.66	0.63106	0.22355	0.05173
23.68	0.64372	0.19584	0.06056
23.7	0.62996	0.19002	0.06597
23.72	0.62445	0.17916	0.06477
23.74	0.63877	0.16719	0.06066
23.76	0.68227	0.15727	0.05564
23.78	0.63491	0.14342	0.04823
23.8	0.63601	0.13681	0.0396
23.82	0.62775	0.15224	0.03399
23.84	0.62941	0.13933	0.03299
23.86	0.69383	0.15035	0.03489
23.88	0.61344	0.14673	0.0375
23.9	0.6217	0.16735	0.04071
23.92	0.64482	0.15901	0.04351
23.94	0.62775	0.14468	0.04442
23.96	0.61233	0.14547	0.04462
23.98	0.60903	0.13649	0.04261
24	0.64372	0.13775	0.0394
24.02	0.62775	0.12531	0.0376
24.04	0.64097	0.12563	0.03649
24.06	0.60463	0.10658	0.03289
24.08	0.59526	0.11256	0.02597
24.1	0.59802	0.11083	0.01925
24.12	0.59857	0.11256	0.01454
24.14	0.60958	0.10154	0.01183
24.16	0.61619	0.1091	0.01043
24.18	0.60958	0.10249	0.00973
24.2	0.59141	0.11335	0.00973
24.22	0.61949	0.12437	0.01063
24.24	0.59637	0.10831	0.01243
24.26	0.57819	0.11115	0.01464
24.28	0.58425	0.11382	0.01594
24.3	0.60132	0.1387	0.01624
24.32	0.59747	0.13145	0.01714
24.34	0.59692	0.12909	0.02025
24.36	0.66244	0.13602	0.02617
24.38	0.61123	0.13098	0.03529
24.4	0.60187	0.14578	0.04632
24.42	0.59416	0.14027	0.05765
24.44	0.63216	0.13177	0.07008
24.46	0.60518	0.12453	0.08472
24.48	0.60242	0.1313	0.09906
24.5	0.57379	0.11209	0.10688
24.52	0.56002	0.1039	0.09946
24.54	0.55782	0.10091	0.0788
24.56	0.56112	0.10028	0.05655
24.58	0.57985	0.08863	0.04041
24.6	0.60242	0.08391	0.03148
24.62	0.57874	0.06817	0.02827
24.64	0.59196	0.06187	0.02918
24.66	0.57434	0.05825	0.03148
24.68	0.55837	0.05416	0.03208
24.7	0.5391	0.05872	0.03098
24.72	0.55341	0.0636	0.02958
24.74	0.5793	0.05542	0.02998
24.76	0.60187	0.05148	0.03349
24.78	0.54791	0.05085	0.0369
24.8	0.5815	0.05762	0.03479
24.82	0.60132	0.05636	0.02847
24.84	0.60463	0.06785	0.02276
24.86	0.56278	0.07384	0.01875
24.88	0.5815	0.07446	0.01564
24.9	0.57159	0.0762	0.01374
24.92	0.55507	0.09131	0.01374
24.94	0.48513	0.09367	0.01584
24.96	0.51211	0.09855	0.02015
24.98	0.54846	0.10768	0.02597
25	0.56938	0.10941	0.03118
25.02	0.52753	0.13822	0.03108
25.04	0.58205	0.13586	0.02557
25.06	0.54846	0.1461	0.01995
25.08	0.5826	0.16514	0.01694
25.1	0.52203	0.1727	0.01724
25.12	0.54626	0.18057	0.02085
25.14	0.52588	0.18939	0.02787
25.16	0.52533	0.20545	0.0382
25.18	0.53249	0.20655	0.04953
25.2	0.53855	0.21662	0.05434
25.22	0.57764	0.19805	0.04792
25.24	0.56498	0.21741	0.0374
25.26	0.52588	0.2182	0.02837
25.28	0.50936	0.19332	0.02196
25.3	0.56388	0.20167	0.01845
25.32	0.56773	0.18781	0.01634
25.34	0.51267	0.17506	0.01364
25.36	0.56112	0.18026	0.01043
25.38	0.54791	0.14861	0.00762
25.4	0.52093	0.15491	0.00551
25.42	0.52203	0.15507	0.00421
25.44	0.51156	0.14547	0.00351
25.46	0.52919	0.1505	0.00311
25.48	0.50165	0.12138	0.00321
25.5	0.55727	0.12642	0.00371
25.52	0.55947	0.11477	0.00471
25.54	0.51322	0.12232	0.00662
25.56	0.51101	0.10737	0.00932
25.58	0.51046	0.09462	0.01193
25.6	0.53744	0.10501	0.01263
25.62	0.51487	0.10957	0.01103
25.64	0.52313	0.11461	0.00852
25.66	0.50165	0.11398	0.00672
25.68	0.50826	0.10674	0.00612
25.7	0.51101	0.11524	0.00672
25.72	0.51762	0.11729	0.00782
25.74	0.54405	0.13618	0.00802
25.76	0.5391	0.13712	0.00682
25.78	0.53029	0.12406	0.00491
25.8	0.55727	0.15523	0.00321
25.82	0.52863	0.15838	0.00211
25.84	0.51322	0.1557	0.0014
25.86	0.51211	0.16011	0.0011
25.88	0.49284	0.15019	0.0011
25.9	0.50826	0.15727	0.0012
25.92	0.49119	0.16357	0.0015
25.94	0.52588	0.17034	0.0018
25.96	0.50881	0.17475	0.00211
25.98	0.49229	0.15759	0.00231
26	0.48293	0.16766	0.00281
26.02	0.52753	0.18215	0.00311
26.04	0.50551	0.19191	0.00321
26.06	0.50441	0.20387	0.00331
26.08	0.50771	0.22245	0.00381
26.1	0.48513	0.25488	0.00461
26.12	0.50716	0.29597	0.00541
26.14	0.52313	0.34194	0.00662
26.16	0.49339	0.34808	0.00832
26.18	0.49725	0.37106	0.01003
26.2	0.51156	0.40381	0.01063
26.22	0.52974	0.42097	0.01033
26.24	0.52643	0.45419	0.01073
26.26	0.49559	0.44742	0.01213
26.28	0.51597	0.43309	0.01404
26.3	0.51982	0.46773	0.01484
26.32	0.47742	0.47182	0.01364
26.34	0.54405	0.51574	0.01223
26.36	0.49119	0.55841	0.01183
26.38	0.52093	0.62594	0.01263
26.4	0.4978	0.70009	0.01474
26.42	0.47302	0.78983	0.01805
26.44	0.50771	0.8824	0.02276
26.46	0.5413	0.96836	0.02998
26.48	0.49449	0.98662	0.04191
26.5	0.45485	1	0.06226
26.52	0.51652	0.98552	0.09565
26.54	0.4609	0.95623	0.14367
26.56	0.47467	0.88681	0.1929
26.58	0.44769	0.80054	0.20403
26.6	0.49174	0.71017	0.16443
26.62	0.47357	0.64767	0.11299
26.64	0.4587	0.56754	0.07389
26.66	0.50716	0.49685	0.04923
26.68	0.48348	0.44852	0.03519
26.7	0.47357	0.3994	0.02747
26.72	0.47852	0.37484	0.02286
26.74	0.47907	0.31895	0.01945
26.76	0.47907	0.2829	0.01704
26.78	0.44218	0.2648	0.01574
26.8	0.47137	0.2426	0.01524
26.82	0.42786	0.21426	0.01554
26.84	0.49615	0.20513	0.01624
26.86	0.47137	0.18608	0.01674
26.88	0.46145	0.17065	0.01755
26.9	0.43612	0.1653	0.01915
26.92	0.36894	0.16373	0.02065
26.94	0.47522	0.14987	0.02246
26.96	0.46586	0.1505	0.02557
26.98	0.4543	0.16389	0.02918
27	0.46861	0.1705	0.03018
27.02	0.5	0.16625	0.02767
27.04	0.51597	0.18136	0.02286
27.06	0.48513	0.19033	0.01835
27.08	0.46971	0.18766	0.01614
27.1	0.42346	0.18293	0.01654
27.12	0.51322	0.19002	0.01885
27.14	0.46476	0.18199	0.02105
27.16	0.46421	0.18388	0.02075
27.18	0.44053	0.18876	0.01755
27.2	0.47192	0.17868	0.01444
27.22	0.42346	0.17601	0.01313
27.24	0.46145	0.16483	0.01404
27.26	0.46366	0.17113	0.01735
27.28	0.45815	0.17585	0.02276
27.3	0.4543	0.14798	0.02847
27.32	0.44383	0.15397	0.03178
27.34	0.45264	0.14688	0.03268
27.36	0.44769	0.14247	0.03048
27.38	0.43447	0.14059	0.02486
27.4	0.46806	0.13224	0.01935
27.42	0.43392	0.10863	0.01564
27.44	0.45154	0.11178	0.01273
27.46	0.48513	0.09745	0.01033
27.48	0.44548	0.08108	0.00872
27.5	0.41024	0.07478	0.00812
27.52	0.46035	0.07289	0.00852
27.54	0.44824	0.07903	0.00983
27.56	0.45044	0.07431	0.01183
27.58	0.4598	0.06407	0.01474
27.6	0.42676	0.0721	0.01815
27.62	0.46366	0.06565	0.01955
27.64	0.43337	0.0562	0.01775
27.66	0.44163	0.05179	0.01534
27.68	0.43062	0.06281	0.01434
27.7	0.47302	0.05841	0.01444
27.72	0.39978	0.07147	0.01474
27.74	0.41685	0.05227	0.01564
27.76	0.43998	0.06219	0.01795
27.78	0.44548	0.06203	0.02246
27.8	0.41905	0.05951	0.02898
27.82	0.41355	0.05778	0.0368
27.84	0.43117	0.06848	0.04612
27.86	0.44438	0.07604	0.06066
27.88	0.42181	0.07147	0.08282
27.9	0.45319	0.09005	0.10868
27.92	0.40859	0.08911	0.12232
27.94	0.37775	0.09651	0.10948
27.96	0.44769	0.10123	0.08412
27.98	0.40859	0.11178	0.06367
28	0.42236	0.10737	0.05334
28.02	0.44383	0.10091	0.05224
28.04	0.44879	0.1006	0.05685
28.06	0.43227	0.09273	0.06166
28.08	0.42291	0.09336	0.06647
28.1	0.39482	0.10044	0.0774
28.12	0.40804	0.09713	0.09525
28.14	0.3739	0.09619	0.10658
28.16	0.42676	0.10815	0.09645
28.18	0.41905	0.09635	0.07469
28.2	0.43943	0.08029	0.05384
28.22	0.40088	0.1028	0.0371
28.24	0.40749	0.10013	0.02557
28.26	0.4163	0.0636	0.01825
28.28	0.39317	0.07006	0.01384
28.3	0.44053	0.06549	0.01123
28.32	0.40584	0.06848	0.00942
28.34	0.41189	0.06628	0.00802
28.36	0.44328	0.06943	0.00702
28.38	0.4141	0.06581	0.00612
28.4	0.38381	0.07037	0.00551
28.42	0.40253	0.07021	0.00521
28.44	0.40584	0.0699	0.00541
28.46	0.39978	0.07021	0.00632
28.48	0.38711	0.06958	0.00802
28.5	0.413	0.06329	0.01073
28.52	0.40088	0.06281	0.01374
28.54	0.35958	0.06313	0.01504
28.56	0.39978	0.06455	0.01464
28.58	0.40088	0.06722	0.01424
28.6	0.38987	0.07147	0.01404
28.62	0.38216	0.0762	0.01323
28.64	0.38822	0.07824	0.01223
28.66	0.39537	0.07761	0.01193
28.68	0.40308	0.07698	0.01213
28.7	0.413	0.07667	0.01213
28.72	0.38546	0.07541	0.01233
28.74	0.38877	0.07384	0.01303
28.76	0.40694	0.07336	0.01444
28.78	0.39207	0.07368	0.01694
28.8	0.40363	0.07368	0.01955
28.82	0.39372	0.07399	0.02136
28.84	0.38436	0.07509	0.02126
28.86	0.39648	0.0773	0.01855
28.88	0.39042	0.08123	0.01564
28.9	0.41134	0.08533	0.01434
28.92	0.38381	0.08816	0.01394
28.94	0.36839	0.088	0.01354
28.96	0.39703	0.08375	0.01343
28.98	0.38106	0.07919	0.01474
29	0.39482	0.07714	0.01735
29.02	0.39868	0.07651	0.01895
29.04	0.35077	0.07588	0.01765
29.06	0.37555	0.07572	0.01564
29.08	0.38051	0.07777	0.01504
29.1	0.3772	0.08186	0.01704
29.12	0.38822	0.08438	0.02186
29.14	0.34196	0.08234	0.02948
29.16	0.39262	0.07919	0.0383
29.18	0.35187	0.07824	0.04421
29.2	0.37335	0.08139	0.04432
29.22	0.39648	0.08895	0.04381
29.24	0.34692	0.10091	0.04692
29.26	0.36564	0.13051	0.05183
29.28	0.36784	0.1398	0.05204
29.3	0.3359	0.13996	0.04321
29.32	0.37885	0.13917	0.03178
29.34	0.38546	0.14405	0.02306
29.36	0.37335	0.15176	0.01745
29.38	0.37004	0.15208	0.01434
29.4	0.39152	0.13822	0.01323
29.42	0.35793	0.12028	0.01333
29.44	0.34196	0.10658	0.01364
29.46	0.37445	0.09776	0.01374
29.48	0.34802	0.07714	0.01414
29.5	0.33976	0.07541	0.01444
29.52	0.38546	0.07557	0.01364
29.54	0.3337	0.07604	0.01223
29.56	0.37004	0.0762	0.01103
29.58	0.3772	0.07683	0.01013
29.6	0.37445	0.0773	0.00993
29.62	0.3717	0.07604	0.01023
29.64	0.3359	0.07384	0.01073
29.66	0.36068	0.07195	0.01223
29.68	0.37004	0.07053	0.01444
29.7	0.33425	0.07021	0.01604
29.72	0.37225	0.07069	0.01624
29.74	0.33315	0.07147	0.01624
29.76	0.34637	0.07384	0.01594
29.78	0.40363	0.0773	0.01514
29.8	0.38271	0.07982	0.01514
29.82	0.33921	0.08013	0.01674
29.84	0.32104	0.08013	0.01885
29.86	0.34581	0.07966	0.01965
29.88	0.30507	0.0784	0.02005
29.9	0.337	0.0784	0.02075
29.92	0.37555	0.08092	0.01995
29.94	0.34361	0.08423	0.01785
29.96	0.32489	0.08548	0.01604
29.98	0.34637	0.08611	0.01524
30	0.3348	0.08722	0.01634
30.02	0.37885	0.08596	0.01945
30.04	0.31002	0.08265	0.02496
30.06	0.32324	0.07982	0.03439
30.08	0.34196	0.07856	0.04722
30.1	0.39262	0.08029	0.05685
30.12	0.32434	0.08517	0.05414
30.14	0.35463	0.09383	0.04401
30.16	0.36399	0.10863	0.03459
30.18	0.40253	0.12878	0.02677
30.2	0.31167	0.14389	0.02075
30.22	0.32214	0.13964	0.01664
30.24	0.35903	0.12374	0.01374
30.26	0.31167	0.10894	0.01213
30.28	0.35352	0.09666	0.01193
30.3	0.33921	0.08722	0.01273
30.32	0.34581	0.08076	0.01253
30.34	0.34471	0.0762	0.01063
30.36	0.40198	0.07368	0.00832
30.38	0.32654	0.07336	0.00642
30.4	0.31443	0.07462	0.00531
30.42	0.34471	0.07431	0.00501
30.44	0.29956	0.07132	0.00521
30.46	0.33645	0.0677	0.00551
30.48	0.33921	0.0647	0.00602
30.5	0.34637	0.06297	0.00652
30.52	0.3359	0.0625	0.00692
30.54	0.30507	0.06281	0.00622
30.56	0.32489	0.06329	0.00481
30.58	0.29295	0.06407	0.00361
30.6	0.35132	0.06486	0.00301
30.62	0.35793	0.06549	0.00291
30.64	0.32379	0.06439	0.00311
30.66	0.31498	0.06219	0.00371
30.68	0.34141	0.0603	0.00461
30.7	0.40639	0.05935	0.00622
30.72	0.31828	0.05919	0.00852
30.74	0.33756	0.05951	0.01063
30.76	0.32874	0.06045	0.01123
30.78	0.32874	0.06187	0.01063
30.8	0.32489	0.06439	0.01033
30.82	0.3337	0.06801	0.01043
30.84	0.30672	0.07132	0.01103
30.86	0.34857	0.07226	0.01193
30.88	0.30562	0.07132	0.01223
30.9	0.32819	0.07084	0.01203
30.92	0.32489	0.071	0.01183
30.94	0.34086	0.07195	0.01133
30.96	0.34967	0.07336	0.01063
30.98	0.34196	0.07384	0.01013
31	0.35407	0.07352	0.00963
31.02	0.30286	0.07321	0.00882
31.04	0.34526	0.07242	0.00842
31.06	0.30947	0.07132	0.00822
31.08	0.31773	0.07053	0.00712
31.1	0.3293	0.06974	0.00521
31.12	0.32654	0.06848	0.00361
31.14	0.36013	0.06785	0.00261
31.16	0.32544	0.06754	0.00241
31.18	0.32214	0.06581	0.00261
31.2	0.32544	0.06281	0.00281
31.22	0.31993	0.0603	0.00281
31.24	0.30452	0.05872	0.00271
31.26	0.31167	0.05841	0.00281
31.28	0.29901	0.05872	0.00291
31.3	0.34251	0.05904	0.00291
31.32	0.32048	0.05904	0.00281
31.34	0.34251	0.05888	0.00261
31.36	0.31608	0.05904	0.00241
31.38	0.34306	0.05919	0.00211
31.4	0.32819	0.05919	0.00211
31.42	0.27808	0.05904	0.00241
31.44	0.31002	0.05872	0.00311
31.46	0.31057	0.05841	0.00441
31.48	0.27533	0.05793	0.00632
31.5	0.32324	0.05793	0.00802
31.52	0.3293	0.05841	0.00812
31.54	0.30837	0.05951	0.00712
31.56	0.33095	0.06156	0.00652
31.58	0.31663	0.06455	0.00672
31.6	0.32544	0.06722	0.00812
31.62	0.31112	0.06738	0.00973
31.64	0.28359	0.06581	0.01053
31.66	0.32874	0.06486	0.01003
31.68	0.30562	0.06518	0.00942
31.7	0.31057	0.06738	0.00892
31.72	0.31388	0.0699	0.00762
31.74	0.30286	0.07116	0.00592
31.76	0.28855	0.07037	0.00471
31.78	0.29791	0.06943	0.00451
31.8	0.31002	0.06864	0.00561
31.82	0.30011	0.06659	0.00792
31.84	0.2946	0.06392	0.01123
31.86	0.30066	0.06203	0.01374
31.88	0.2924	0.06171	0.01354
31.9	0.30286	0.06344	0.01193
31.92	0.30507	0.06707	0.01043
31.94	0.30837	0.07226	0.00892
31.96	0.32048	0.0762	0.00742
31.98	0.28855	0.07588	0.00571
32	0.2913	0.07336	0.00391
32.02	0.30892	0.071	0.00261
32.04	0.28304	0.06864	0.0018
32.06	0.31498	0.06628	0.0017
32.08	0.30892	0.0636	0.00201
32.1	0.2902	0.06077	0.00241
32.12	0.29901	0.05872	0.00241
32.14	0.32379	0.05746	0.0019
32.16	0.2935	0.0573	0.0014
32.18	0.27368	0.05778	0.0012
32.2	0.30066	0.05841	0.0013
32.22	0.31718	0.05841	0.0015
32.24	0.28689	0.05762	0.00201
32.26	0.25881	0.05683	0.00291
32.28	0.28634	0.05652	0.00421
32.3	0.30011	0.05668	0.00531
32.32	0.29846	0.05699	0.00571
32.34	0.28194	0.05778	0.00531
32.36	0.27863	0.05919	0.00461
32.38	0.29075	0.06124	0.00431
32.4	0.27698	0.06297	0.00451
32.42	0.30837	0.0636	0.00461
32.44	0.28634	0.06297	0.00431
32.46	0.27203	0.06187	0.00411
32.48	0.27808	0.0614	0.00451
32.5	0.28579	0.06171	0.00531
32.52	0.2891	0.06187	0.00602
32.54	0.27258	0.0614	0.00662
32.56	0.29515	0.06108	0.00712
32.58	0.29295	0.06171	0.00702
32.6	0.32269	0.06297	0.00642
32.62	0.27313	0.06407	0.00602
32.64	0.30727	0.06502	0.00632
32.66	0.30231	0.06581	0.00722
32.68	0.27533	0.06565	0.00772
32.7	0.25275	0.0647	0.00762
32.72	0.25826	0.06407	0.00752
32.74	0.29681	0.06455	0.00732
32.76	0.25275	0.06596	0.00702
32.78	0.25275	0.06675	0.00632
32.8	0.27753	0.06659	0.00571
32.82	0.30011	0.06644	0.00592
32.84	0.28304	0.06612	0.00702
32.86	0.27643	0.06565	0.00812
32.88	0.28524	0.06455	0.00822
32.9	0.26156	0.0636	0.00772
32.92	0.28634	0.06392	0.00772
32.94	0.26652	0.06565	0.00862
32.96	0.26156	0.06738	0.01023
32.98	0.26927	0.06754	0.01173
33	0.26542	0.06675	0.01323
33.02	0.27258	0.06675	0.01424
33.04	0.26267	0.06817	0.01424
33.06	0.26652	0.07069	0.01394
33.08	0.27093	0.07305	0.01384
33.1	0.27258	0.07541	0.01424
33.12	0.26377	0.07698	0.01494
33.14	0.2946	0.07698	0.01454
33.16	0.25	0.07651	0.01273
33.18	0.25991	0.07635	0.01083
33.2	0.27533	0.07698	0.00922
33.22	0.25881	0.07809	0.00792
33.24	0.24064	0.07746	0.00762
33.26	0.30176	0.07462	0.00892
33.28	0.25771	0.07163	0.01173
33.3	0.2957	0.06911	0.01534
33.32	0.23073	0.06707	0.01845
33.34	0.21145	0.06659	0.01945
33.36	0.22907	0.06864	0.01795
33.38	0.27808	0.07305	0.01494
33.4	0.26046	0.07872	0.01163
33.42	0.25055	0.0836	0.00922
33.44	0.29515	0.08517	0.00822
33.46	0.2891	0.08281	0.00812
33.48	0.2489	0.07809	0.00822
33.5	0.28469	0.07289	0.00892
33.52	0.28249	0.06911	0.01053
33.54	0.26156	0.06754	0.01293
33.56	0.26597	0.06738	0.01474
33.58	0.24009	0.06754	0.01374
33.6	0.24339	0.06864	0.01103
33.62	0.24835	0.07116	0.00892
33.64	0.22026	0.07494	0.00832
33.66	0.24504	0.07777	0.00912
33.68	0.25826	0.0762	0.01033
33.7	0.25881	0.07195	0.01113
33.72	0.24835	0.06864	0.01133
33.74	0.23348	0.0677	0.01113
33.76	0.2467	0.06895	0.01073
33.78	0.26872	0.07084	0.01023
33.8	0.23403	0.0721	0.00902
33.82	0.24009	0.07242	0.00702
33.84	0.25991	0.0721	0.00531
33.86	0.2511	0.07147	0.00451
33.88	0.24009	0.07069	0.00441
33.9	0.24394	0.0688	0.00431
33.92	0.21145	0.06565	0.00421
33.94	0.24009	0.06297	0.00461
33.96	0.23073	0.06171	0.00571
33.98	0.26101	0.06156	0.00772
34	0.26046	0.0614	0.00993
34.02	0.22081	0.06124	0.01103
34.04	0.26046	0.06187	0.01073
34.06	0.22412	0.0636	0.01043
34.08	0.25385	0.06675	0.01083
34.1	0.25385	0.07021	0.01173
34.12	0.24284	0.07195	0.01323
34.14	0.25385	0.07147	0.01514
34.16	0.22797	0.071	0.01704
34.18	0.24394	0.07163	0.01815
34.2	0.23568	0.07305	0.01735
34.22	0.23678	0.07541	0.01614
34.24	0.2522	0.0784	0.01524
34.26	0.2511	0.08139	0.01434
34.28	0.26707	0.08312	0.01374
34.3	0.2511	0.08186	0.01354
34.32	0.23018	0.07997	0.01313
34.34	0.23183	0.07856	0.01253
34.36	0.23844	0.07714	0.01253
34.38	0.23954	0.0762	0.01293
34.4	0.22632	0.07588	0.01273
34.42	0.23073	0.07525	0.01103
34.44	0.23899	0.07431	0.00932
34.46	0.25606	0.07431	0.00822
34.48	0.22577	0.07494	0.00742
34.5	0.2467	0.07462	0.00672
34.52	0.23954	0.07195	0.00622
34.54	0.21696	0.06927	0.00602
34.56	0.21531	0.06754	0.00602
34.58	0.24119	0.06628	0.00602
34.6	0.212	0.06518	0.00602
34.62	0.21256	0.06439	0.00642
34.64	0.212	0.06407	0.00732
34.66	0.21586	0.06407	0.00902
34.68	0.22522	0.06407	0.01073
34.7	0.21971	0.06407	0.01233
34.72	0.2043	0.0647	0.01444
34.74	0.23183	0.06612	0.01664
34.76	0.22963	0.0688	0.01714
34.78	0.25771	0.07147	0.01614
34.8	0.23238	0.07399	0.01564
34.82	0.20319	0.0773	0.01574
34.84	0.21035	0.08076	0.01464
34.86	0.21806	0.08155	0.01213
34.88	0.22687	0.07997	0.01003
34.9	0.21861	0.07919	0.00922
34.92	0.21421	0.07935	0.00973
34.94	0.22963	0.07761	0.01113
34.96	0.20485	0.07368	0.01253
34.98	0.23844	0.07037	0.01354
35	0.212	0.06911	0.01454
35.02	0.21861	0.0699	0.01624
35.04	0.21861	0.0721	0.01755
35.06	0.23018	0.07431	0.01694
35.08	0.23348	0.07588	0.01534
35.1	0.24725	0.07746	0.01354
35.12	0.23954	0.08013	0.01223
35.14	0.2054	0.08218	0.01173
35.16	0.23789	0.08123	0.01233
35.18	0.21916	0.07872	0.01374
35.2	0.2076	0.07588	0.01584
35.22	0.19934	0.07384	0.01805
35.24	0.23403	0.07305	0.01885
35.26	0.20264	0.07399	0.01684
35.28	0.22577	0.0762	0.01404
35.3	0.23954	0.0795	0.01263
35.32	0.21476	0.08297	0.01243
35.34	0.19769	0.08423	0.01203
35.36	0.21586	0.08108	0.01073
35.38	0.23954	0.07667	0.00902
35.4	0.21311	0.07446	0.00782
35.42	0.22797	0.07415	0.00742
35.44	0.21971	0.07352	0.00712
35.46	0.19714	0.07147	0.00592
35.48	0.21806	0.0688	0.00441
35.5	0.19714	0.06691	0.00351
35.52	0.23403	0.06628	0.00311
35.54	0.22026	0.06581	0.00341
35.56	0.2076	0.06392	0.00381
35.58	0.21751	0.06156	0.00401
35.6	0.20099	0.06014	0.00381
35.62	0.2511	0.05951	0.00361
35.64	0.21971	0.05998	0.00371
35.66	0.2087	0.06061	0.00411
35.68	0.20374	0.06093	0.00461
35.7	0.20264	0.06061	0.00501
35.72	0.19769	0.0603	0.00521
35.74	0.24504	0.06045	0.00561
35.76	0.23954	0.06108	0.00642
35.78	0.21586	0.06187	0.00752
35.8	0.18392	0.0625	0.00822
35.82	0.24559	0.06281	0.00792
35.84	0.23238	0.06344	0.00692
35.86	0.19328	0.0647	0.00632
35.88	0.212	0.06644	0.00632
35.9	0.2109	0.06754	0.00712
35.92	0.18062	0.06707	0.00902
35.94	0.2054	0.06549	0.01243
35.96	0.19659	0.06455	0.01714
35.98	0.19714	0.06455	0.02186
36	0.21751	0.06581	0.02346
36.02	0.19548	0.0688	0.02065
36.04	0.212	0.07415	0.01714
36.06	0.21806	0.08155	0.01484
36.08	0.2054	0.08895	0.01333
36.1	0.21256	0.09147	0.01263
36.12	0.20209	0.08706	0.01253
36.14	0.21145	0.08155	0.01233
36.16	0.17291	0.07793	0.01193
36.18	0.20705	0.07557	0.01243
36.2	0.20154	0.07446	0.01444
36.22	0.22247	0.07431	0.01674
36.24	0.17181	0.07399	0.01785
36.26	0.22302	0.07336	0.01704
36.28	0.17841	0.07415	0.01544
36.3	0.21806	0.0773	0.01404
36.32	0.22797	0.08092	0.01313
36.34	0.16685	0.08265	0.01323
36.36	0.18557	0.08139	0.01514
36.38	0.21256	0.07887	0.01835
36.4	0.20925	0.07667	0.02055
36.42	0.18172	0.07525	0.02015
36.44	0.19383	0.07541	0.01825
36.46	0.1674	0.0784	0.01644
36.48	0.14758	0.08344	0.01454
36.5	0.20595	0.0869	0.01223
36.52	0.19493	0.08627	0.00973
36.54	0.21035	0.08328	0.00742
36.56	0.19273	0.08045	0.00551
36.58	0.22026	0.07746	0.00421
36.6	0.22192	0.07384	0.00361
36.62	0.19769	0.0699	0.00371
36.64	0.18007	0.06628	0.00421
36.66	0.19769	0.06329	0.00511
36.68	0.18557	0.06124	0.00561
36.7	0.20925	0.0603	0.00561
36.72	0.19989	0.06045	0.00612
36.74	0.20044	0.06124	0.00732
36.76	0.22081	0.06266	0.00872
36.78	0.18502	0.06344	0.00942
36.8	0.2043	0.06344	0.00922
36.82	0.18612	0.06423	0.00882
36.84	0.17841	0.06612	0.00842
36.86	0.17236	0.06832	0.00802
36.88	0.19053	0.06943	0.00782
36.9	0.22522	0.06911	0.00762
36.92	0.18117	0.06848	0.00772
36.94	0.23183	0.06785	0.00842
36.96	0.20209	0.06722	0.00963
36.98	0.19934	0.06691	0.01033
37	0.24835	0.06659	0.00983
37.02	0.20209	0.06675	0.00922
37.04	0.21531	0.06785	0.00892
37.06	0.2109	0.06974	0.00892
37.08	0.21696	0.07084	0.00952
37.1	0.19053	0.07006	0.01073
37.12	0.21696	0.06911	0.01193
37.14	0.21145	0.06864	0.01283
37.16	0.20595	0.06864	0.01404
37.18	0.24615	0.06958	0.01534
37.2	0.2076	0.07147	0.01574
37.22	0.17841	0.07336	0.01564
37.24	0.18833	0.07478	0.01594
37.26	0.17786	0.07667	0.01674
37.28	0.1696	0.07872	0.01795
37.3	0.17511	0.07935	0.01905
37.32	0.18778	0.07919	0.01975
37.34	0.18117	0.07966	0.02126
37.36	0.18392	0.08092	0.02396
37.38	0.18612	0.08281	0.02597
37.4	0.18117	0.08454	0.02406
37.42	0.18612	0.08564	0.01935
37.44	0.22522	0.088	0.01544
37.46	0.21586	0.09225	0.01354
37.48	0.18282	0.0954	0.01354
37.5	0.20925	0.09241	0.01524
37.52	0.21311	0.08501	0.01825
37.54	0.18337	0.07887	0.02025
37.56	0.19989	0.07588	0.01945
37.58	0.18282	0.07588	0.01795
37.6	0.2109	0.07856	0.01795
37.62	0.19273	0.08328	0.01875
37.64	0.2065	0.08643	0.01955
37.66	0.2065	0.08517	0.02045
37.68	0.18612	0.08281	0.02226
37.7	0.20815	0.08281	0.02376
37.72	0.20374	0.08407	0.02306
37.74	0.22357	0.08533	0.02025
37.76	0.19383	0.08674	0.01704
37.78	0.21476	0.08958	0.01394
37.8	0.19548	0.09194	0.01083
37.82	0.18943	0.09084	0.00862
37.84	0.19218	0.08643	0.00782
37.86	0.18172	0.08139	0.00832
37.88	0.1696	0.07651	0.00973
37.9	0.20705	0.07163	0.01113
37.92	0.16244	0.06817	0.01193
37.94	0.1707	0.06691	0.01133
37.96	0.17291	0.0677	0.01013
37.98	0.17181	0.0699	0.00842
38	0.17786	0.0721	0.00662
38.02	0.19714	0.07336	0.00551
38.04	0.212	0.07242	0.00501
38.06	0.17786	0.07053	0.00521
38.08	0.21366	0.06785	0.00592
38.1	0.20925	0.06502	0.00712
38.12	0.18888	0.06329	0.00842
38.14	0.19879	0.0625	0.00882
38.16	0.17841	0.06281	0.00852
38.18	0.17401	0.06392	0.00822
38.2	0.21035	0.06581	0.00832
38.22	0.20319	0.06785	0.00912
38.24	0.19604	0.06848	0.01003
38.26	0.18557	0.06801	0.01113
38.28	0.23733	0.06754	0.01243
38.3	0.20485	0.0677	0.01323
38.32	0.17291	0.06895	0.01343
38.34	0.18227	0.07037	0.01323
38.36	0.19714	0.0721	0.01273
38.38	0.2076	0.07415	0.01283
38.4	0.20374	0.07541	0.01333
38.42	0.22797	0.07572	0.01444
38.44	0.2076	0.07541	0.01544
38.46	0.2087	0.07462	0.01564
38.48	0.20264	0.07478	0.01404
38.5	0.20319	0.07557	0.01143
38.52	0.19328	0.0773	0.00942
38.54	0.19163	0.07887	0.00832
38.56	0.17676	0.07919	0.00822
38.58	0.17401	0.07667	0.00882
38.6	0.21311	0.07258	0.01013
38.62	0.2043	0.06943	0.01203
38.64	0.18833	0.0677	0.01404
38.66	0.16795	0.06754	0.01604
38.68	0.18943	0.06848	0.01805
38.7	0.19438	0.07053	0.01885
38.72	0.21145	0.07352	0.01795
38.74	0.18667	0.07667	0.01604
38.76	0.18447	0.07982	0.01424
38.78	0.21696	0.08297	0.01263
38.8	0.20319	0.08423	0.01123
38.82	0.19108	0.08281	0.01063
38.84	0.18557	0.07982	0.01073
38.86	0.18392	0.07698	0.01123
38.88	0.2087	0.07446	0.01153
38.9	0.18227	0.07226	0.01103
38.92	0.19053	0.07132	0.01003
38.94	0.2098	0.07147	0.00963
38.96	0.1641	0.07226	0.01003
38.98	0.16189	0.07273	0.01043
39	0.14648	0.07195	0.01013
39.02	0.17731	0.07037	0.00983
39.04	0.17456	0.06974	0.00973
39.06	0.18062	0.07037	0.00973
39.08	0.20925	0.071	0.00932
39.1	0.19879	0.07053	0.00862
39.12	0.15253	0.07006	0.00742
39.14	0.22081	0.0699	0.00582
39.16	0.21641	0.0699	0.00441
39.18	0.21145	0.06927	0.00331
39.2	0.18778	0.06817	0.00271
39.22	0.20374	0.06628	0.00251
39.24	0.22357	0.06376	0.00281
39.26	0.19659	0.06156	0.00341
39.28	0.17896	0.05982	0.00421
39.3	0.1696	0.05888	0.00451
39.32	0.20044	0.05856	0.00451
39.34	0.2098	0.05904	0.00451
39.36	0.21311	0.05998	0.00501
39.38	0.17731	0.06124	0.00592
39.4	0.17401	0.06171	0.00642
39.42	0.18447	0.06171	0.00602
39.44	0.16465	0.06171	0.00501
39.46	0.16465	0.0625	0.00451
39.48	0.18117	0.06392	0.00451
39.5	0.1685	0.0647	0.00501
39.52	0.18557	0.06407	0.00582
39.54	0.19714	0.0625	0.00722
39.56	0.16079	0.06171	0.00922
39.58	0.18172	0.06171	0.01153
39.6	0.14758	0.0625	0.01374
39.62	0.18062	0.06376	0.01604
39.64	0.19163	0.06596	0.01915
39.66	0.19989	0.06911	0.02226
39.68	0.19053	0.07273	0.02276
39.7	0.18447	0.0762	0.01915
39.72	0.18282	0.07982	0.01414
39.74	0.17236	0.0847	0.01043
39.76	0.19328	0.08958	0.00842
39.78	0.21696	0.09037	0.00812
39.8	0.2098	0.0847	0.00902
39.82	0.17511	0.07683	0.01013
39.84	0.17346	0.071	0.01013
39.86	0.20485	0.06785	0.00832
39.88	0.21971	0.06738	0.00602
39.9	0.2076	0.0688	0.00421
39.92	0.1641	0.07053	0.00321
39.94	0.13822	0.07053	0.00281
39.96	0.17896	0.0677	0.00311
39.98	0.18833	0.06407	0.00391
40	0.18502	0.06124	0.00461
40.02	0.18227	0.05967	0.00441
40.04	0.1641	0.05904	0.00341
40.06	0.21256	0.05951	0.00261
40.08	0.20154	0.06077	0.00231
40.1	0.19934	0.06187	0.00251
40.12	0.1674	0.06156	0.00321
40.14	0.2076	0.05998	0.00451
40.16	0.16189	0.05872	0.00612
40.18	0.19548	0.05825	0.00742
40.2	0.20044	0.05856	0.00842
40.22	0.18998	0.05967	0.00952
40.24	0.17511	0.06171	0.01043
40.26	0.1685	0.06423	0.01053
40.28	0.16079	0.06628	0.00993
40.3	0.18833	0.06785	0.00852
40.32	0.18888	0.06958	0.00692
40.34	0.17181	0.071	0.00531
40.36	0.20374	0.07116	0.00421
40.38	0.18943	0.07021	0.00331
40.4	0.19163	0.06801	0.00281
40.42	0.17181	0.06549	0.00271
40.44	0.17126	0.06297	0.00301
40.46	0.21806	0.06124	0.00321
40.48	0.15308	0.05982	0.00311
40.5	0.19218	0.05904	0.00281
40.52	0.15969	0.05888	0.00241
40.54	0.17511	0.05935	0.00211
40.56	0.18117	0.05967	0.00211
40.58	0.1696	0.05951	0.00261
40.6	0.19714	0.05904	0.00331
40.62	0.16079	0.05841	0.00371
40.64	0.18943	0.05793	0.00341
40.66	0.20485	0.05793	0.00251
40.68	0.18943	0.05872	0.0018
40.7	0.17181	0.05982	0.0015
40.72	0.18667	0.06045	0.0016
40.74	0.16905	0.05998	0.0019
40.76	0.15253	0.05856	0.00241
40.78	0.1663	0.05746	0.00291
40.8	0.18447	0.05699	0.00331
40.82	0.1663	0.05715	0.00411
40.84	0.2054	0.05762	0.00541
40.86	0.20209	0.05841	0.00692
40.88	0.20044	0.05919	0.00792
40.9	0.15914	0.05982	0.00832
40.92	0.20209	0.06108	0.00792
40.94	0.17566	0.06313	0.00692
40.96	0.18612	0.06549	0.00551
40.98	0.17346	0.06707	0.00441
41	0.18888	0.0677	0.00361
41.02	0.1696	0.06707	0.00311
41.04	0.13987	0.06549	0.00291
41.06	0.15749	0.06329	0.00281
41.08	0.17566	0.06156	0.00271
41.1	0.18392	0.0603	0.00241
41.12	0.17236	0.05951	0.0018
41.14	0.18667	0.05919	0.0012
41.16	0.15143	0.05904	0.000701825
41.18	0.16189	0.05888	0.000401043
41.2	0.17511	0.05841	0.000200521
41.22	0.163	0.05746	0
41.24	0.18337	0.05652	0
41.26	0.19934	0.05573	0.000100261
41.28	0.18392	0.05526	0.000300782
41.3	0.15749	0.05494	0.000802085
41.32	0.1685	0.05463	0.0012
41.34	0.18998	0.05463	0.0013
41.36	0.1652	0.05479	0.0013
41.38	0.1652	0.0551	0.0011
41.4	0.16905	0.05589	0.001
41.42	0.17731	0.05652	0.0012
41.44	0.15198	0.05668	0.0018
41.46	0.17456	0.05668	0.00261
41.48	0.14978	0.05636	0.00311
41.5	0.16465	0.0562	0.00291
41.52	0.17731	0.05652	0.00241
41.54	0.19879	0.05746	0.00201
41.56	0.1641	0.05872	0.0018
41.58	0.15253	0.05951	0.00221
41.6	0.11729	0.05919	0.00281
41.62	0.15914	0.05841	0.00341
41.64	0.19218	0.05778	0.00371
41.66	0.14923	0.05746	0.00401
41.68	0.163	0.05809	0.00461
41.7	0.16465	0.05904	0.00561
41.72	0.16575	0.05998	0.00632
41.74	0.15584	0.06045	0.00602
41.76	0.17346	0.06093	0.00501
41.78	0.17841	0.06187	0.00401
41.8	0.18667	0.06344	0.00351
41.82	0.18943	0.06455	0.00331
41.84	0.15969	0.06407	0.00321
41.86	0.15419	0.0625	0.00331
41.88	0.163	0.06093	0.00391
41.9	0.14923	0.06014	0.00501
41.92	0.15088	0.05982	0.00632
41.94	0.16685	0.05967	0.00802
41.96	0.20925	0.05982	0.01003
41.98	0.14978	0.06077	0.01123
42	0.11289	0.0625	0.01113
42.02	0.15584	0.06455	0.01083
42.04	0.14648	0.06722	0.01063
42.06	0.18392	0.07037	0.01043
42.08	0.15749	0.07226	0.01093
42.1	0.19769	0.0721	0.01213
42.12	0.17126	0.07163	0.01364
42.14	0.18062	0.07132	0.01474
42.16	0.16905	0.071	0.01554
42.18	0.1707	0.07179	0.01644
42.2	0.18392	0.07368	0.01795
42.22	0.16355	0.07604	0.01975
42.24	0.13106	0.07777	0.02015
42.26	0.16575	0.07903	0.01755
42.28	0.19714	0.08045	0.01394
42.3	0.17676	0.08281	0.01123
42.32	0.17015	0.08564	0.00963
42.34	0.14593	0.08627	0.00902
42.36	0.17841	0.08218	0.00963
42.38	0.14703	0.07651	0.01123
42.4	0.16079	0.07226	0.01323
42.42	0.14427	0.06974	0.01424
42.44	0.14152	0.0688	0.01303
42.46	0.15694	0.06974	0.01033
42.48	0.15088	0.07226	0.00772
42.5	0.16079	0.07541	0.00592
42.52	0.16024	0.07698	0.00491
42.54	0.15859	0.07509	0.00461
42.56	0.16024	0.07084	0.00511
42.58	0.16189	0.06675	0.00632
42.6	0.16024	0.06392	0.00862
42.62	0.14758	0.06234	0.01203
42.64	0.13711	0.06187	0.01544
42.66	0.14758	0.06266	0.01624
42.68	0.15804	0.06455	0.01494
42.7	0.14868	0.06817	0.01434
42.72	0.1696	0.06549	0.01534
42.74	0.16134	0.0636	0.01694
42.76	0.14152	0.06297	0.01765
42.78	0.15308	0.0636	0.01835
42.8	0.16189	0.0647	0.02035
42.82	0.18117	0.06439	0.02266
42.84	0.15419	0.0625	0.02336
42.86	0.15198	0.06077	0.02306
42.88	0.14648	0.05982	0.02276
42.9	0.13271	0.06014	0.02296
42.92	0.11233	0.06124	0.02276
42.94	0.14593	0.06203	0.02166
42.96	0.14868	0.06156	0.01935
42.98	0.14317	0.06061	0.01654
43	0.17346	0.06014	0.01454
43.02	0.17181	0.06549	0.01343
43.04	0.15694	0.0636	0.01273
43.06	0.15584	0.06297	0.01233
43.08	0.12941	0.0636	0.01293
43.1	0.15198	0.0647	0.01434
43.12	0.15859	0.06439	0.01644
43.14	0.14537	0.0625	0.01815
43.16	0.1674	0.06077	0.01765
43.18	0.1239	0.05982	0.01484
43.2	0.14207	0.06014	0.01183
43.22	0.13987	0.06124	0.01003
43.24	0.17952	0.06549	0.00932
43.26	0.12335	0.0636	0.00902
43.28	0.14372	0.06297	0.00892
43.3	0.11784	0.0636	0.00902
43.32	0.14868	0.0647	0.01003
43.34	0.15253	0.06439	0.01223
43.36	0.16685	0.0625	0.01574
43.38	0.14868	0.06077	0.01945
43.4	0.09912	0.05982	0.02055
43.42	0.13436	0.06014	0.01825
43.44	0.14317	0.0625	0.01494
43.46	0.16355	0.06549	0.01263
43.48	0.10738	0.0636	0.01153
43.5	0.163	0.06297	0.01163
43.52	0.16575	0.0636	0.01263
43.54	0.11894	0.0647	0.01424
43.56	0.13491	0.06439	0.01644
43.58	0.15033	0.0625	0.01835
43.6	0.12941	0.06077	0.01845
43.62	0.15419	0.05982	0.01654
43.64	0.12004	0.06014	0.01414
43.66	0.15033	0.06549	0.01263
43.68	0.14097	0.0636	0.01193
43.7	0.14978	0.06297	0.01123
43.72	0.15639	0.0636	0.01043
43.74	0.13436	0.0647	0.01023
43.76	0.13051	0.06439	0.01133
43.78	0.11619	0.0625	0.01354
43.8	0.14042	0.06077	0.01514
43.82	0.13656	0.05982	0.01414
43.84	0.15143	0.06014	0.01213
43.86	0.14317	0.06549	0.01053
43.88	0.16244	0.0636	0.00952
43.9	0.14152	0.06297	0.00983
43.92	0.1272	0.0636	0.01193
43.94	0.09306	0.0647	0.01524
43.96	0.11564	0.06439	0.01835
43.98	0.12004	0.0625	0.02005
44	0.1239	0.06077	0.02075
44.02	0.13436	0.05982	0.02065
44.04	0.17456	0.06014	0.01885
44.06	0.14923	0.06549	0.01574
44.08	0.15694	0.0636	0.01273
44.1	0.15584	0.06297	0.01023
44.12	0.12445	0.0636	0.00842
44.14	0.11784	0.0647	0.00692
44.16	0.11619	0.06439	0.00571
44.18	0.12555	0.0625	0.00531
44.2	0.09912	0.06077	0.00571
44.22	0.12555	0.05982	0.00642
44.24	0.14482	0.06014	0.00622
44.26	0.14152	0.0636	0.00501
44.28	0.1272	0.06297	0.00391
44.3	0.10187	0.0636	0.00331
44.32	0.10738	0.0647	0.00351
44.34	0.12115	0.06439	0.00421
44.36	0.09637	0.0625	0.00471
44.38	0.12775	0.06077	0.00441
44.4	0.14868	0.05982	0.00381
44.42	0.10187	0.06014	0.00351
44.44	0.07819	0.06124	0.00361
44.46	0.10793	0.06203	0.00401
44.48	0.11068	0.06156	0.00411
44.5	0.13216	0.06061	0.00411
44.52	0.11619	0.06014	0.00401
44.54	0.11564	0.0603	0.00391
44.56	0.12555	0.06093	0.00401
44.58	0.14813	0.06108	0.00431
44.6	0.15363	0.06108	0.00491
44.62	0.12775	0.06093	0.00582
44.64	0.13491	0.06077	0.00652
44.66	0.11894	0.06093	0.00632
44.68	0.08095	0.0614	0.00561
44.7	0.11619	0.06234	0.00481
44.72	0.11454	0.06376	0.00401
44.74	0.11454	0.06486	0.00321
44.76	0.12225	0.06455	0.00251
44.78	0.1239	0.06344	0.00211
44.8	0.12555	0.06219	0.00221
44.82	0.11619	0.06093	0.00281
44.84	0.11564	0.05967	0.00401
44.86	0.14372	0.05856	0.00582
44.88	0.13161	0.05793	0.00742
44.9	0.11068	0.05809	0.00822
44.92	0.08535	0.05904	0.00872
44.94	0.13822	0.06093	0.00993
44.96	0.1228	0.06376	0.01153
[truncated: 252 more rows]

## Sheet: Fig2c
Diameter (nm)	Number (%)
0.4	0
0.463	0
0.536	0
0.621	0
0.719	0
0.833	0
0.965	0
1.117	0
1.294	0
1.499	16.07
1.736	41.07
2.01	33.93
2.328	8.93
2.696	0
3.122	0
3.615	0
4.187	0
4.849	0
5.615	0
6.503	0
7.531	0
8.721	0
10.1	0
11.696	0
13.545	0
15.686	0
18.166	0
21.037	0
24.363	0
28.214	0
32.674	0
37.84	0
43.821	0
50.748	0
58.771	0
68.061	0
78.82	0
91.28	0
105.709	0
105.709	0
110	0
120	0

## Sheet: Fig2d
	THTP_Cl		HD/THTP_Cl
Temperature (°C)	Heat flow (W/g)	Temperature (°C)	Heat flow (W/g)
79.9	-0.2383	79.9	-0.2829
79.9	-0.2348	79.9	-0.2743
79.9	-0.2319	79.9	-0.2655
79.9	-0.2292	79.9	-0.2571
79.9	-0.227	79.9	-0.2509
79.9	-0.2246	79.9	-0.2431
79.9	-0.2221	79.91	-0.2368
79.9	-0.2198	79.91	-0.2303
79.9	-0.2176	79.91	-0.2232
79.9	-0.2155	79.91	-0.2158
79.91	-0.2131	79.91	-0.2101
79.91	-0.211	79.91	-0.204
79.91	-0.2085	79.91	-0.1995
79.91	-0.2068	79.91	-0.1945
79.91	-0.2049	79.91	-0.19
79.91	-0.2032	79.92	-0.1864
79.91	-0.2015	79.92	-0.1824
79.91	-0.1996	79.92	-0.1785
79.91	-0.198	79.92	-0.1749
79.91	-0.1966	79.92	-0.1714
79.91	-0.1953	79.92	-0.1672
79.91	-0.1935	79.92	-0.1639
79.92	-0.1919	79.92	-0.1614
79.92	-0.1905	79.92	-0.1591
79.92	-0.1892	79.92	-0.1568
79.92	-0.1879	79.92	-0.1545
79.92	-0.1867	79.93	-0.1524
79.92	-0.1856	79.93	-0.1504
79.92	-0.1846	79.93	-0.1486
79.92	-0.1835	79.93	-0.1471
79.92	-0.182	79.93	-0.1455
79.92	-0.181	79.93	-0.1433
79.92	-0.1801	79.93	-0.1418
79.92	-0.1792	79.93	-0.1404
79.92	-0.1784	79.93	-0.1389
79.92	-0.1776	79.93	-0.1376
79.93	-0.1767	79.93	-0.1365
79.93	-0.1758	79.93	-0.1354
79.93	-0.1751	79.93	-0.1342
79.93	-0.1743	79.93	-0.1332
79.93	-0.1735	79.93	-0.1324
79.93	-0.1726	79.93	-0.1315
79.93	-0.1719	79.93	-0.1305
79.93	-0.1712	79.94	-0.1297
79.93	-0.1706	79.94	-0.129
79.93	-0.1699	79.94	-0.1283
79.93	-0.1692	79.94	-0.1278
79.93	-0.1684	79.94	-0.1273
79.93	-0.1677	79.94	-0.1268
79.93	-0.167	79.94	-0.1264
79.93	-0.1661	79.94	-0.1259
79.93	-0.1654	79.94	-0.1254
79.93	-0.1646	79.94	-0.125
79.94	-0.1639	79.94	-0.1243
79.93	-0.1632	79.94	-0.1238
79.94	-0.1625	79.94	-0.1233
79.94	-0.1617	79.94	-0.1228
79.94	-0.161	79.94	-0.1223
79.94	-0.1602	79.94	-0.1218
79.94	-0.1595	79.94	-0.1213
79.94	-0.1588	79.94	-0.1208
79.94	-0.1578	79.94	-0.1203
79.94	-0.157	79.94	-0.1198
79.94	-0.1563	79.94	-0.1193
79.94	-0.1556	79.94	-0.1188
79.94	-0.1548	79.94	-0.1183
79.94	-0.1541	79.94	-0.1176
79.94	-0.1534	79.94	-0.1171
79.94	-0.1528	79.94	-0.1166
79.94	-0.1522	79.94	-0.1161
79.93	-0.1518	79.94	-0.1157
79.92	-0.1544	79.94	-0.1152
79.91	-0.1635	79.94	-0.1147
79.9	-0.1773	79.95	-0.1142
79.89	-0.1962	79.95	-0.1138
79.87	-0.2166	79.95	-0.1133
79.85	-0.2342	79.95	-0.1128
79.83	-0.2493	79.95	-0.1122
79.81	-0.2614	79.95	-0.1118
79.78	-0.2719	79.95	-0.1113
79.75	-0.2762	79.95	-0.1109
79.73	-0.2766	79.95	-0.1104
79.7	-0.2749	79.95	-0.11
79.67	-0.2689	79.95	-0.1096
79.64	-0.2632	79.95	-0.1092
79.61	-0.259	79.95	-0.1087
79.58	-0.2444	79.95	-0.1083
79.54	-0.1999	79.95	-0.1079
79.51	-0.1452	79.95	-0.1074
79.48	-0.1016	79.95	-0.107
79.43	-0.05027	79.95	-0.1066
79.4	-0.00896	79.95	-0.1062
79.36	0.03626	79.95	-0.1058
79.32	0.08206	79.95	-0.1054
79.29	0.1302	79.95	-0.105
79.25	0.1792	79.95	-0.1046
79.21	0.2291	79.95	-0.1043
79.17	0.2821	79.95	-0.1039
79.13	0.3335	79.95	-0.1035
79.08	0.4042	79.95	-0.1031
79.04	0.458	79.95	-0.1027
79	0.5121	79.95	-0.1024
78.96	0.5663	79.95	-0.102
78.92	0.6197	79.95	-0.1017
78.87	0.6739	79.95	-0.1013
78.83	0.7271	79.95	-0.101
78.79	0.7807	79.95	-0.1007
78.75	0.8334	79.95	-0.1003
78.7	0.8851	79.95	-0.1
78.66	0.9372	79.95	-0.09971
78.6	1.004	79.95	-0.09928
78.56	1.054	79.95	-0.09897
78.51	1.104	79.95	-0.09867
78.47	1.152	79.95	-0.09836
78.43	1.199	79.95	-0.09806
78.38	1.245	79.95	-0.09776
78.34	1.29	79.95	-0.09746
78.29	1.334	79.95	-0.09717
78.24	1.377	79.95	-0.09688
78.18	1.434	79.95	-0.09659
78.14	1.474	79.95	-0.09631
78.09	1.515	79.95	-0.09603
78.05	1.554	79.95	-0.09575
78	1.591	79.95	-0.09538
77.95	1.628	79.95	-0.09511
77.91	1.663	79.96	-0.09484
77.86	1.699	79.95	-0.09457
77.81	1.732	79.96	-0.09431
77.75	1.775	79.96	-0.09405
77.7	1.807	79.96	-0.09379
77.66	1.837	79.96	-0.09353
77.61	1.867	79.95	-0.09328
77.56	1.895	79.95	-0.09304
77.51	1.922	79.95	-0.09283
77.47	1.95	79.95	-0.09263
77.42	1.976	79.94	-0.0925
77.37	2	79.93	-0.09238
77.32	2.024	79.92	-0.09221
77.27	2.048	79.91	-0.08748
77.21	2.078	79.9	-0.06739
77.16	2.099	79.88	-0.02428
77.11	2.12	79.86	0.02138
77.07	2.141	79.84	0.06042
77.02	2.16	79.82	0.09814
76.97	2.178	79.8	0.1385
76.92	2.196	79.77	0.1937
76.87	2.213	79.74	0.2368
76.82	2.231	79.72	0.2794
76.76	2.253	79.69	0.3214
76.71	2.267	79.66	0.3643
76.66	2.283	79.63	0.4075
76.61	2.296	79.6	0.4481
76.56	2.311	79.56	0.4885
76.52	2.323	79.53	0.5289
76.47	2.336	79.5	0.5695
76.42	2.349	79.46	0.6084
76.37	2.36	79.41	0.6597
76.32	2.371	79.38	0.6984
76.27	2.383	79.34	0.7355
76.21	2.396	79.3	0.7729
76.16	2.406	79.26	0.8082
76.11	2.416	79.22	0.8422
76.06	2.424	79.18	0.8771
76.01	2.432	79.14	0.9111
75.96	2.441	79.1	0.943
75.91	2.45	79.06	0.9737
75.86	2.456	79.02	1.004
75.81	2.464	78.96	1.043
75.75	2.473	78.92	1.071
75.7	2.48	78.87	1.099
75.65	2.487	78.83	1.125
75.6	2.493	78.78	1.15
75.55	2.5	78.74	1.174
75.5	2.505	78.69	1.197
75.45	2.509	78.65	1.219
75.4	2.515	78.6	1.241
75.35	2.52	78.56	1.263
75.29	2.526	78.51	1.283
75.24	2.531	78.47	1.301
75.19	2.535	78.42	1.32
75.14	2.539	78.36	1.344
75.09	2.543	78.31	1.361
75.04	2.547	78.27	1.377
74.99	2.55	78.22	1.392
74.94	2.553	78.17	1.406
74.89	2.556	78.12	1.421
74.84	2.559	78.08	1.434
74.79	2.563	78.03	1.447
74.73	2.567	77.98	1.46
74.68	2.57	77.93	1.471
74.63	2.572	77.88	1.483
74.58	2.574	77.82	1.497
74.53	2.576	77.77	1.507
74.48	2.579	77.73	1.517
74.43	2.581	77.68	1.526
74.38	2.583	77.63	1.534
74.33	2.584	77.58	1.542
74.26	2.587	77.53	1.549
74.21	2.588	77.48	1.557
74.16	2.589	77.43	1.564
74.11	2.591	77.39	1.57
74.06	2.592	77.34	1.577
74.02	2.593	77.27	1.585
73.96	2.594	77.22	1.591
73.92	2.596	77.17	1.596
73.87	2.596	77.13	1.601
73.82	2.597	77.08	1.606
73.77	2.598	77.03	1.611
73.7	2.599	76.98	1.615
73.65	2.6	76.93	1.619
73.6	2.601	76.88	1.623
73.55	2.602	76.83	1.627
73.5	2.602	76.78	1.63
73.45	2.603	76.72	1.634
73.4	2.604	76.67	1.637
73.35	2.604	76.62	1.64
73.3	2.605	76.57	1.642
73.24	2.606	76.52	1.645
73.19	2.606	76.47	1.647
73.14	2.607	76.42	1.649
73.09	2.607	76.37	1.652
73.04	2.608	76.32	1.653
72.99	2.608	76.27	1.655
72.94	2.609	76.22	1.657
72.89	2.609	76.16	1.66
72.84	2.61	76.11	1.661
72.77	2.611	76.06	1.663
72.72	2.611	76.01	1.664
72.67	2.612	75.96	1.665
72.62	2.612	75.91	1.666
72.57	2.613	75.86	1.667
72.52	2.614	75.81	1.668
72.47	2.614	75.76	1.669
72.42	2.615	75.71	1.67
72.37	2.615	75.66	1.671
72.32	2.616	75.61	1.672
72.27	2.616	75.56	1.672
72.21	2.617	75.5	1.673
72.16	2.618	75.45	1.674
72.11	2.618	75.4	1.674
72.06	2.619	75.35	1.675
72.01	2.619	75.3	1.675
71.96	2.62	75.25	1.676
71.91	2.621	75.2	1.676
71.86	2.621	75.15	1.677
71.81	2.622	75.1	1.677
71.74	2.622	75.05	1.678
71.69	2.623	75	1.678
71.64	2.623	74.93	1.679
71.59	2.624	74.88	1.679
71.54	2.624	74.83	1.68
71.49	2.625	74.78	1.68
71.44	2.625	74.74	1.681
71.39	2.626	74.69	1.681
71.34	2.626	74.64	1.682
71.29	2.627	74.59	1.682
71.24	2.627	74.54	1.683
71.18	2.628	74.49	1.683
71.13	2.628	74.44	1.684
71.08	2.629	74.37	1.684
71.03	2.629	74.32	1.685
70.98	2.63	74.27	1.685
70.93	2.63	74.22	1.686
70.88	2.63	74.17	1.686
70.83	2.631	74.12	1.686
70.78	2.631	74.07	1.687
70.71	2.632	74.02	1.687
70.66	2.632	73.97	1.688
70.61	2.632	73.92	1.688
70.56	2.633	73.87	1.689
70.51	2.633	73.81	1.689
70.46	2.634	73.76	1.69
70.41	2.634	73.71	1.69
70.36	2.634	73.66	1.69
70.31	2.635	73.61	1.691
70.25	2.635	73.56	1.691
70.2	2.635	73.51	1.692
70.15	2.636	73.46	1.692
70.1	2.636	73.41	1.692
70.05	2.636	73.36	1.693
70	2.637	73.31	1.693
69.95	2.637	73.24	1.694
69.9	2.637	73.19	1.694
69.85	2.638	73.14	1.694
69.8	2.638	73.09	1.695
69.75	2.638	73.04	1.695
69.68	2.639	72.99	1.695
69.63	2.639	72.94	1.696
69.58	2.639	72.9	1.696
69.53	2.64	72.84	1.696
69.48	2.64	72.8	1.697
69.43	2.64	72.75	1.697
69.38	2.64	72.7	1.697
69.33	2.641	72.65	1.698
69.28	2.641	72.58	1.698
69.22	2.641	72.53	1.698
69.17	2.641	72.48	1.699
69.12	2.642	72.43	1.699
69.07	2.642	72.38	1.699
69.02	2.642	72.33	1.7
68.97	2.642	72.28	1.7
68.92	2.643	72.23	1.7
68.87	2.643	72.18	1.701
68.82	2.643	72.13	1.701
68.77	2.643	72.08	1.701
68.72	2.644	72.02	1.702
68.65	2.644	71.97	1.702
68.6	2.644	71.92	1.702
68.55	2.644	71.87	1.702
68.5	2.644	71.82	1.703
68.45	2.645	71.77	1.703
68.4	2.645	71.72	1.703
68.35	2.645	71.67	1.703
68.3	2.645	71.62	1.704
68.25	2.645	71.57	1.704
68.18	2.646	71.52	1.704
68.13	2.646	71.45	1.704
68.08	2.646	71.4	1.705
68.03	2.646	71.35	1.705
67.98	2.646	71.3	1.705
67.93	2.647	71.25	1.705
67.88	2.647	71.2	1.706
67.84	2.647	71.15	1.706
67.78	2.647	71.1	1.706
67.72	2.647	71.05	1.706
67.67	2.647	71	1.707
67.62	2.648	70.95	1.707
67.57	2.648	70.88	1.707
67.52	2.648	70.84	1.707
67.47	2.648	70.79	1.708
67.42	2.648	70.74	1.708
67.37	2.648	70.69	1.708
67.32	2.649	70.64	1.708
67.27	2.649	70.59	1.709
67.22	2.649	70.54	1.709
67.15	2.649	70.49	1.709
67.1	2.649	70.44	1.709
67.05	2.649	70.39	1.709
67	2.649	70.32	1.71
66.95	2.65	70.27	1.71
66.9	2.65	70.22	1.71
66.85	2.65	70.17	1.71
66.8	2.65	70.12	1.711
66.75	2.65	70.07	1.711
66.69	2.65	70.02	1.711
66.64	2.65	69.97	1.711
66.59	2.651	69.92	1.711
66.54	2.651	69.87	1.712
66.49	2.651	69.82	1.712
66.44	2.651	69.77	1.712
66.39	2.651	69.72	1.712
66.34	2.651	69.65	1.712
66.29	2.651	69.6	1.713
66.24	2.651	69.56	1.713
66.19	2.651	69.5	1.713
66.12	2.652	69.46	1.713
66.07	2.652	69.4	1.713
66.02	2.652	69.36	1.714
65.97	2.652	69.31	1.714
65.92	2.652	69.26	1.714
65.87	2.652	69.21	1.714
65.82	2.652	69.16	1.714
65.77	2.652	69.09	1.715
65.72	2.652	69.04	1.715
65.65	2.652	68.99	1.715
65.6	2.653	68.94	1.715
65.55	2.653	68.89	1.715
65.5	2.653	68.84	1.716
65.45	2.653	68.79	1.716
65.4	2.653	68.74	1.716
65.35	2.653	68.69	1.716
65.3	2.653	68.64	1.716
65.25	2.653	68.59	1.716
65.19	2.653	68.52	1.717
65.14	2.653	68.47	1.717
65.09	2.653	68.42	1.717
65.04	2.653	68.37	1.717
64.99	2.653	68.32	1.717
64.94	2.654	68.27	1.717
64.89	2.654	68.22	1.718
64.84	2.654	68.18	1.718
64.79	2.654	68.12	1.718
64.74	2.654	68.07	1.718
64.69	2.654	68.02	1.718
64.62	2.654	67.96	1.718
64.57	2.654	67.91	1.719
64.52	2.654	67.86	1.719
64.47	2.654	67.81	1.719
64.42	2.654	67.76	1.719
64.37	2.654	67.71	1.719
64.32	2.654	67.66	1.719
64.27	2.654	67.61	1.72
64.22	2.654	67.56	1.72
64.16	2.654	67.51	1.72
64.11	2.654	67.46	1.72
64.06	2.654	67.39	1.72
64.01	2.655	67.34	1.72
63.96	2.655	67.29	1.72
63.91	2.655	67.24	1.721
63.86	2.655	67.19	1.721
63.81	2.655	67.14	1.721
63.76	2.655	67.09	1.721
63.71	2.655	67.04	1.721
63.66	2.655	66.99	1.721
63.59	2.655	66.94	1.722
63.54	2.655	66.89	1.722
63.49	2.655	66.84	1.722
63.44	2.655	66.79	1.722
63.39	2.655	66.73	1.722
63.34	2.655	66.68	1.722
63.29	2.655	66.63	1.722
63.24	2.655	66.58	1.723
63.19	2.655	66.53	1.723
63.12	2.655	66.48	1.723
63.07	2.655	66.43	1.723
63.02	2.655	66.38	1.723
62.97	2.655	66.33	1.723
62.92	2.655	66.28	1.723
62.87	2.655	66.23	1.723
62.82	2.655	66.16	1.724
62.77	2.655	66.11	1.724
62.72	2.655	66.06	1.724
62.66	2.655	66.01	1.724
62.61	2.655	65.96	1.724
62.56	2.655	65.91	1.724
62.51	2.655	65.86	1.724
62.46	2.655	65.81	1.724
62.41	2.655	65.76	1.725
62.36	2.655	65.71	1.725
62.31	2.655	65.66	1.725
62.26	2.655	65.59	1.725
62.21	2.655	65.54	1.725
62.16	2.655	65.49	1.725
62.09	2.655	65.44	1.725
62.04	2.655	65.39	1.725
61.99	2.655	65.34	1.725
61.94	2.655	65.29	1.726
61.89	2.655	65.24	1.726
61.84	2.655	65.19	1.726
61.79	2.655	65.15	1.726
61.74	2.655	65.09	1.726
61.69	2.655	65.03	1.726
61.62	2.655	64.98	1.726
61.57	2.655	64.93	1.726
61.52	2.655	64.88	1.726
61.48	2.655	64.83	1.727
61.42	2.655	64.78	1.727
61.37	2.655	64.73	1.727
61.32	2.655	64.68	1.727
61.27	2.655	64.63	1.727
61.23	2.655	64.58	1.727
61.17	2.655	64.53	1.727
61.12	2.655	64.46	1.727
61.06	2.655	64.41	1.727
61.01	2.655	64.36	1.727
60.96	2.655	64.31	1.728
60.91	2.655	64.26	1.728
60.86	2.655	64.21	1.728
60.81	2.655	64.16	1.728
60.76	2.655	64.11	1.728
60.71	2.655	64.06	1.728
60.66	2.655	64.01	1.728
60.59	2.655	63.96	1.728
60.54	2.655	63.91	1.728
60.49	2.655	63.86	1.728
60.44	2.655	63.8	1.729
60.39	2.655	63.75	1.729
60.34	2.655	63.7	1.729
60.29	2.655	63.65	1.729
60.24	2.654	63.6	1.729
60.19	2.654	63.55	1.729
60.13	2.654	63.5	1.729
60.08	2.654	63.45	1.729
60.03	2.654	63.4	1.729
59.98	2.654	63.35	1.729
59.93	2.654	63.3	1.729
59.88	2.654	63.23	1.73
59.83	2.654	63.18	1.73
59.78	2.654	63.13	1.73
59.73	2.654	63.08	1.73
59.68	2.654	63.03	1.73
59.63	2.654	62.98	1.73
59.56	2.654	62.93	1.73
59.51	2.654	62.88	1.73
59.46	2.654	62.83	1.73
59.41	2.654	62.78	1.73
59.36	2.654	62.73	1.73
59.31	2.654	62.66	1.73
59.26	2.654	62.61	1.731
59.21	2.654	62.56	1.731
59.16	2.654	62.51	1.731
59.09	2.654	62.46	1.731
59.04	2.654	62.41	1.731
58.99	2.654	62.36	1.731
58.94	2.654	62.31	1.731
58.89	2.654	62.26	1.731
58.84	2.653	62.21	1.731
58.79	2.653	62.16	1.731
58.74	2.653	62.1	1.731
58.69	2.653	62.05	1.731
58.64	2.653	62	1.731
58.59	2.653	61.95	1.731
58.53	2.653	61.9	1.732
58.48	2.653	61.85	1.732
58.43	2.653	61.8	1.732
58.38	2.653	61.75	1.732
58.33	2.653	61.7	1.732
58.28	2.653	61.65	1.732
58.23	2.653	61.6	1.732
58.18	2.653	61.53	1.732
58.13	2.653	61.48	1.732
58.06	2.653	61.43	1.732
58.01	2.653	61.38	1.732
57.96	2.652	61.33	1.732
57.91	2.652	61.28	1.732
57.86	2.652	61.23	1.732
57.81	2.652	61.18	1.732
57.76	2.652	61.13	1.732
57.71	2.652	61.08	1.733
57.66	2.652	61.03	1.733
57.59	2.652	60.98	1.733
57.54	2.652	60.93	1.733
57.49	2.652	60.86	1.733
57.44	2.652	60.81	1.733
57.39	2.652	60.76	1.733
57.34	2.652	60.71	1.733
57.29	2.652	60.66	1.733
57.24	2.651	60.61	1.733
57.19	2.651	60.56	1.733
57.14	2.651	60.51	1.733
57.09	2.651	60.46	1.733
57.03	2.651	60.41	1.733
56.98	2.651	60.36	1.733
56.93	2.651	60.3	1.733
56.88	2.651	60.25	1.733
56.83	2.651	60.2	1.733
56.78	2.651	60.15	1.733
56.73	2.651	60.1	1.734
56.68	2.651	60.05	1.734
56.63	2.65	60	1.734
56.56	2.65	59.95	1.734
56.51	2.65	59.9	1.734
56.46	2.65	59.85	1.734
56.41	2.65	59.8	1.734
56.36	2.65	59.73	1.734
56.31	2.65	59.68	1.734
56.26	2.65	59.63	1.734
56.21	2.65	59.58	1.734
56.16	2.65	59.53	1.734
56.11	2.65	59.48	1.734
56.06	2.65	59.43	1.734
55.99	2.649	59.38	1.734
55.94	2.649	59.33	1.734
55.89	2.649	59.28	1.734
55.84	2.649	59.23	1.734
55.79	2.649	59.16	1.734
55.74	2.649	59.12	1.734
55.69	2.649	59.06	1.734
55.64	2.649	59.01	1.734
55.59	2.649	58.96	1.734
55.53	2.649	58.91	1.734
55.48	2.648	58.86	1.734
55.43	2.648	58.81	1.734
55.38	2.648	58.76	1.734
55.33	2.648	58.71	1.734
55.28	2.648	58.66	1.734
55.23	2.648	58.6	1.734
55.18	2.648	58.55	1.734
55.13	2.648	58.5	1.735
55.06	2.648	58.45	1.735
55.01	2.648	58.4	1.735
54.96	2.647	58.35	1.735
54.91	2.647	58.3	1.735
54.86	2.647	58.25	1.735
54.81	2.647	58.2	1.735
54.76	2.647	58.15	1.735
54.71	2.647	58.1	1.735
54.66	2.647	58.05	1.735
54.61	2.647	58	1.735
54.56	2.647	57.93	1.735
54.49	2.647	57.88	1.735
54.44	2.646	57.83	1.735
54.4	2.646	57.78	1.735
54.34	2.646	57.73	1.735
54.29	2.646	57.68	1.735
54.24	2.646	57.63	1.735
54.19	2.646	57.58	1.735
54.14	2.646	57.53	1.735
54.09	2.646	57.48	1.735
54.03	2.646	57.43	1.735
53.98	2.646	57.37	1.735
53.93	2.645	57.32	1.735
53.88	2.645	57.27	1.735
53.83	2.645	57.22	1.735
53.78	2.645	57.17	1.735
53.73	2.645	57.12	1.735
53.68	2.645	57.07	1.735
53.63	2.645	57.02	1.735
53.58	2.645	56.97	1.735
53.53	2.645	56.92	1.735
53.46	2.644	56.87	1.735
53.41	2.644	56.8	1.735
53.36	2.644	56.75	1.735
53.31	2.644	56.7	1.735
53.26	2.644	56.65	1.735
53.21	2.644	56.6	1.735
53.16	2.644	56.55	1.735
53.11	2.644	56.5	1.735
53.06	2.644	56.45	1.735
53	2.643	56.4	1.735
52.95	2.643	56.35	1.735
52.9	2.643	56.3	1.735
52.85	2.643	56.23	1.735
52.8	2.643	56.18	1.735
52.75	2.643	56.13	1.735
52.7	2.643	56.08	1.735
52.65	2.643	56.03	1.735
52.6	2.643	55.98	1.735
52.53	2.642	55.93	1.735
52.48	2.642	55.88	1.735
52.43	2.642	55.83	1.735
52.38	2.642	55.78	1.735
52.33	2.642	55.73	1.735
52.28	2.642	55.67	1.735
52.23	2.642	55.62	1.735
52.18	2.642	55.57	1.735
52.13	2.642	55.52	1.735
52.08	2.641	55.47	1.735
52.03	2.641	55.42	1.735
51.96	2.641	55.37	1.735
51.91	2.641	55.32	1.735
51.86	2.641	55.27	1.735
51.81	2.641	55.22	1.735
51.76	2.641	55.17	1.735
51.71	2.641	55.12	1.735
51.66	2.641	55.07	1.735
51.61	2.64	55	1.735
51.56	2.64	54.95	1.735
51.5	2.64	54.9	1.735
51.45	2.64	54.85	1.735
51.4	2.64	54.8	1.735
51.35	2.64	54.75	1.735
51.3	2.64	54.7	1.735
51.25	2.64	54.65	1.735
51.2	2.639	54.6	1.735
51.15	2.639	54.55	1.735
51.1	2.639	54.5	1.735
51.05	2.639	54.43	1.735
51	2.639	54.38	1.735
50.93	2.639	54.33	1.735
50.88	2.639	54.28	1.735
50.83	2.639	54.23	1.735
50.78	2.639	54.18	1.735
50.73	2.638	54.13	1.735
50.68	2.638	54.08	1.735
50.63	2.638	54.03	1.735
50.58	2.638	53.98	1.735
50.53	2.638	53.93	1.735
50.46	2.638	53.87	1.735
50.41	2.638	53.82	1.735
50.36	2.638	53.77	1.735
50.31	2.637	53.72	1.735
50.26	2.637	53.67	1.735
50.21	2.637	53.62	1.735
50.16	2.637	53.57	1.735
50.11	2.637	53.52	1.735
50.06	2.637	53.47	1.735
50	2.637	53.42	1.735
49.95	2.636	53.37	1.735
49.9	2.636	53.3	1.735
49.85	2.636	53.25	1.735
49.8	2.636	53.2	1.735
49.75	2.636	53.15	1.735
49.7	2.636	53.1	1.735
49.65	2.636	53.05	1.735
49.6	2.636	53	1.735
49.55	2.636	52.95	1.735
49.5	2.635	52.9	1.735
49.43	2.635	52.85	1.735
49.38	2.635	52.8	1.735
49.33	2.635	52.73	1.735
49.28	2.635	52.68	1.735
49.23	2.635	52.63	1.735
49.18	2.635	52.58	1.735
49.13	2.634	52.53	1.735
49.08	2.634	52.49	1.735
49.03	2.634	52.43	1.735
48.96	2.634	52.38	1.735
48.91	2.634	52.33	1.735
48.86	2.634	52.28	1.735
48.81	2.634	52.23	1.735
48.76	2.634	52.18	1.735
48.71	2.633	52.13	1.735
48.66	2.633	52.07	1.735
48.61	2.633	52.02	1.735
48.56	2.633	51.97	1.735
48.51	2.633	51.92	1.735
48.46	2.633	51.87	1.735
48.4	2.633	51.82	1.735
48.35	2.632	51.77	1.735
48.3	2.632	51.72	1.735
48.25	2.632	51.67	1.735
48.2	2.632	51.62	1.735
48.15	2.632	51.57	1.735
48.1	2.632	51.5	1.735
48.05	2.632	51.45	1.735
48	2.632	51.4	1.735
47.93	2.631	51.35	1.735
47.88	2.631	51.3	1.735
47.83	2.631	51.25	1.735
47.78	2.631	51.2	1.735
47.73	2.631	51.15	1.735
47.68	2.631	51.1	1.735
47.63	2.631	51.05	1.735
47.58	2.63	51	1.735
47.53	2.63	50.94	1.735
47.46	2.63	50.89	1.735
47.41	2.63	50.84	1.735
47.36	2.63	50.79	1.735
47.31	2.63	50.74	1.735
47.26	2.63	50.69	1.735
47.21	2.629	50.64	1.735
47.16	2.629	50.59	1.735
47.11	2.629	50.54	1.735
47.06	2.629	50.49	1.735
47.01	2.629	50.44	1.735
46.96	2.629	50.37	1.734
46.9	2.628	50.32	1.734
46.85	2.628	50.27	1.734
46.8	2.628	50.22	1.734
46.75	2.628	50.17	1.734
46.7	2.628	50.12	1.734
46.65	2.628	50.07	1.734
46.6	2.628	50.02	1.734
46.55	2.627	49.97	1.734
46.5	2.627	49.92	1.734
46.43	2.627	49.87	1.734
46.38	2.627	49.8	1.734
46.33	2.627	49.75	1.734
46.28	2.627	49.7	1.734
46.23	2.627	49.65	1.734
46.18	2.626	49.6	1.734
46.13	2.626	49.55	1.734
46.08	2.626	49.5	1.734
46.03	2.626	49.45	1.734
45.98	2.626	49.4	1.734
45.93	2.626	49.35	1.734
45.86	2.625	49.3	1.734
45.81	2.625	49.25	1.734
45.76	2.625	49.2	1.734
45.71	2.625	49.14	1.734
45.66	2.625	49.09	1.734
45.61	2.625	49.04	1.734
45.56	2.624	48.99	1.734
45.51	2.624	48.94	1.734
45.46	2.624	48.89	1.734
45.4	2.624	48.84	1.734
45.35	2.624	48.79	1.734
45.3	2.624	48.74	1.734
45.25	2.623	48.69	1.734
45.2	2.623	48.64	1.734
45.15	2.623	48.57	1.734
45.1	2.623	48.52	1.734
45.05	2.623	48.47	1.734
45	2.623	48.42	1.734
44.93	2.622	48.37	1.734
44.88	2.622	48.32	1.734
44.83	2.622	48.27	1.734
44.78	2.622	48.22	1.734
44.73	2.622	48.17	1.734
44.68	2.622	48.12	1.734
44.63	2.621	48.07	1.734
44.58	2.621	48	1.734
44.53	2.621	47.95	1.734
44.48	2.621	47.9	1.734
44.43	2.621	47.85	1.734
44.36	2.621	47.8	1.734
44.31	2.62	47.75	1.734
44.26	2.62	47.7	1.734
44.21	2.62	47.65	1.734
44.16	2.62	47.6	1.734
44.11	2.62	47.55	1.734
44.06	2.62	47.5	1.734
44.01	2.619	47.44	1.734
43.96	2.619	47.39	1.734
43.9	2.619	47.34	1.734
43.85	2.619	47.29	1.734
43.8	2.619	47.24	1.734
43.75	2.619	47.18	1.734
43.7	2.618	47.14	1.733
43.65	2.618	47.09	1.733
43.6	2.618	47.04	1.733
43.55	2.618	46.99	1.733
43.5	2.618	46.94	1.733
43.45	2.617	46.87	1.733
43.4	2.617	46.82	1.733
43.33	2.617	46.77	1.733
43.28	2.617	46.72	1.733
43.23	2.617	46.67	1.733
43.18	2.617	46.62	1.733
43.13	2.616	46.57	1.733
43.08	2.616	46.52	1.733
43.03	2.616	46.47	1.733
42.98	2.616	46.42	1.733
42.93	2.616	46.37	1.733
42.86	2.615	46.32	1.733
42.81	2.615	46.27	1.733
42.76	2.615	46.2	1.733
42.71	2.615	46.15	1.733
42.66	2.615	46.1	1.733
42.61	2.615	46.05	1.733
42.56	2.614	46	1.733
42.51	2.614	45.95	1.733
42.46	2.614	45.9	1.733
42.4	2.614	45.85	1.733
42.35	2.614	45.8	1.733
42.3	2.614	45.75	1.733
42.25	2.613	45.7	1.733
42.2	2.613	45.64	1.733
42.15	2.613	45.58	1.733
42.1	2.613	45.54	1.732
42.05	2.613	45.49	1.732
42	2.613	45.44	1.732
41.95	2.612	45.39	1.732
41.9	2.612	45.34	1.732
41.83	2.612	45.29	1.732
41.78	2.612	45.24	1.732
41.73	2.612	45.19	1.732
41.68	2.612	45.14	1.732
41.63	2.611	45.07	1.732
41.58	2.611	45.02	1.732
41.53	2.611	44.97	1.732
41.48	2.611	44.92	1.732
41.43	2.611	44.87	1.732
41.36	2.61	44.82	1.732
41.31	2.61	44.77	1.732
41.26	2.61	44.72	1.732
41.21	2.61	44.67	1.732
41.16	2.61	44.62	1.732
41.11	2.61	44.57	1.732
41.06	2.61	44.5	1.732
41.01	2.609	44.45	1.732
40.96	2.609	44.4	1.731
40.91	2.609	44.35	1.731
40.86	2.609	44.3	1.731
40.8	2.609	44.25	1.731
40.75	2.609	44.2	1.731
40.7	2.608	44.15	1.731
40.65	2.608	44.1	1.731
40.6	2.608	44.05	1.731
40.55	2.608	44	1.731
40.5	2.608	43.94	1.731
40.45	2.608	43.89	1.731
40.4	2.607	43.84	1.731
40.33	2.607	43.79	1.731
40.28	2.607	43.74	1.731
40.23	2.607	43.69	1.731
40.18	2.607	43.64	1.731
40.13	2.607	43.59	1.731
40.08	2.606	43.54	1.731
40.03	2.606	43.49	1.73
39.98	2.606	43.44	1.73
39.93	2.606	43.39	1.73
39.86	2.606	43.34	1.73
39.81	2.606	43.27	1.73
39.76	2.605	43.22	1.73
39.71	2.605	43.17	1.73
39.66	2.605	43.12	1.73
39.61	2.605	43.07	1.73
39.56	2.605	43.02	1.73
39.51	2.605	42.97	1.73
39.46	2.604	42.92	1.73
39.41	2.604	42.87	1.73
39.36	2.604	42.82	1.73
39.3	2.604	42.77	1.73
39.25	2.604	42.7	1.73
39.2	2.604	42.65	1.73
39.15	2.603	42.6	1.729
39.1	2.603	42.55	1.729
39.05	2.603	42.5	1.729
39	2.603	42.45	1.729
38.95	2.603	42.4	1.729
38.9	2.603	42.35	1.729
38.83	2.602	42.3	1.729
38.78	2.602	42.25	1.729
38.73	2.602	42.2	1.729
38.68	2.602	42.14	1.729
38.63	2.602	42.09	1.729
38.58	2.602	42.04	1.729
38.53	2.602	41.99	1.729
38.48	2.601	41.94	1.729
38.43	2.601	41.89	1.729
38.38	2.601	41.84	1.729
38.33	2.601	41.79	1.729
38.26	2.601	41.74	1.728
38.21	2.6	41.69	1.728
38.16	2.6	41.64	1.728
38.11	2.6	41.57	1.728
38.06	2.6	41.52	1.728
38.01	2.6	41.47	1.728
37.96	2.6	41.42	1.728
37.91	2.6	41.37	1.728
37.86	2.599	41.32	1.728
37.8	2.599	41.27	1.728
37.75	2.599	41.22	1.728
37.7	2.599	41.17	1.728
37.65	2.599	41.12	1.728
37.6	2.599	41.07	1.728
37.55	2.598	41	1.728
37.5	2.598	40.95	1.728
37.45	2.598	40.9	1.728
37.4	2.598	40.85	1.728
37.33	2.598	40.8	1.728
37.28	2.598	40.75	1.727
37.23	2.597	40.7	1.727
37.18	2.597	40.65	1.727
37.13	2.597	40.6	1.727
37.08	2.597	40.55	1.727
37.03	2.597	40.5	1.727
36.98	2.597	40.45	1.727
36.93	2.596	40.4	1.727
36.88	2.596	40.34	1.727
36.83	2.596	40.29	1.727
36.76	2.596	40.24	1.727
36.71	2.596	40.19	1.727
36.66	2.596	40.14	1.727
36.61	2.595	40.09	1.727
36.56	2.595	40.04	1.727
36.51	2.595	39.99	1.727
36.46	2.595	39.94	1.727
36.41	2.595	39.89	1.727
36.36	2.595	39.84	1.727
36.3	2.594	39.77	1.727
36.25	2.594	39.72	1.727
36.2	2.594	39.67	1.727
36.15	2.594	39.62	1.726
36.1	2.594	39.57	1.726
36.05	2.594	39.52	1.726
36	2.594	39.47	1.726
35.95	2.593	39.42	1.726
35.9	2.593	39.37	1.726
35.85	2.593	39.32	1.726
35.8	2.593	39.27	1.726
35.73	2.593	39.2	1.726
35.68	2.593	39.15	1.726
35.63	2.592	39.1	1.726
35.58	2.592	39.05	1.726
35.53	2.592	39	1.726
35.48	2.592	38.95	1.726
35.43	2.592	38.9	1.726
35.38	2.592	38.85	1.726
35.33	2.591	38.8	1.726
35.26	2.591	38.75	1.726
35.21	2.591	38.7	1.726
35.16	2.591	38.64	1.726
35.11	2.591	38.59	1.726
35.06	2.591	38.54	1.726
35.01	2.59	38.49	1.726
34.96	2.59	38.44	1.726
34.91	2.59	38.39	1.725
34.86	2.59	38.34	1.725
34.8	2.59	38.29	1.725
34.75	2.59	38.24	1.725
34.7	2.589	38.19	1.725
34.65	2.589	38.14	1.725
34.6	2.589	38.07	1.725
34.55	2.589	38.02	1.725
34.5	2.589	37.97	1.725
34.45	2.589	37.92	1.725
34.4	2.588	37.87	1.725
34.35	2.588	37.82	1.725
34.3	2.588	37.77	1.725
34.23	2.588	37.72	1.725
34.18	2.588	37.67	1.725
34.13	2.588	37.62	1.725
34.08	2.587	37.57	1.725
34.03	2.587	37.52	1.725
33.98	2.587	37.47	1.725
33.93	2.587	37.4	1.725
33.88	2.587	37.35	1.725
33.83	2.587	37.3	1.725
33.76	2.586	37.25	1.725
33.71	2.586	37.2	1.724
33.66	2.586	37.15	1.724
33.61	2.586	37.1	1.724
33.56	2.586	37.05	1.724
33.51	2.585	37	1.724
33.46	2.585	36.95	1.724
33.41	2.585	36.9	1.724
33.36	2.585	36.84	1.724
33.31	2.585	36.79	1.724
33.26	2.585	36.74	1.724
33.2	2.584	36.69	1.724
33.15	2.584	36.64	1.724
33.1	2.584	36.59	1.724
33.05	2.584	36.54	1.724
33	2.584	36.49	1.724
32.95	2.584	36.44	1.724
32.9	2.583	36.39	1.724
32.85	2.583	36.34	1.724
32.8	2.583	36.27	1.724
32.73	2.583	36.22	1.724
32.68	2.583	36.17	1.724
32.63	2.582	36.12	1.724
32.58	2.582	36.07	1.724
32.53	2.582	36.02	1.723
32.48	2.582	35.97	1.723
32.43	2.582	35.92	1.723
32.38	2.582	35.87	1.723
32.33	2.581	35.82	1.723
32.26	2.581	35.77	1.723
32.21	2.581	35.7	1.723
32.16	2.581	35.65	1.723
32.11	2.581	35.6	1.723
32.06	2.581	35.55	1.723
32.01	2.58	35.5	1.723
31.96	2.58	35.45	1.723
31.91	2.58	35.4	1.723
31.86	2.58	35.35	1.723
31.81	2.58	35.3	1.723
31.76	2.58	35.25	1.723
31.7	2.579	35.2	1.723
31.65	2.579	35.14	1.723
31.6	2.579	35.09	1.723
31.55	2.579	35.04	1.723
31.5	2.579	34.99	1.723
31.45	2.578	34.94	1.723
31.4	2.578	34.89	1.722
31.35	2.578	34.84	1.722
31.3	2.578	34.79	1.722
31.23	2.578	34.74	1.722
31.18	2.578	34.69	1.722
31.13	2.577	34.64	1.722
31.08	2.577	34.59	1.722
31.03	2.577	34.54	1.722
30.98	2.577	34.47	1.722
30.93	2.577	34.42	1.722
30.88	2.577	34.37	1.722
30.83	2.576	34.32	1.722
30.78	2.576	34.27	1.722
30.73	2.576	34.22	1.722
30.66	2.576	34.17	1.722
30.61	2.576	34.12	1.722
30.56	2.575	34.07	1.722
30.51	2.575	34.02	1.722
30.46	2.575	33.97	1.722
30.41	2.575	33.9	1.722
30.36	2.575	33.85	1.721
30.31	2.575	33.8	1.721
30.26	2.574	33.75	1.721
30.2	2.574	33.7	1.721
30.15	2.574	33.65	1.721
30.1	2.574	33.6	1.721
30.05	2.574	33.55	1.721
30	2.573	33.5	1.721
29.95	2.573	33.45	1.721
29.9	2.573	33.4	1.721
29.85	2.573	33.34	1.721
29.8	2.573	33.29	1.721
29.73	2.572	33.24	1.721
29.68	2.572	33.19	1.721
29.63	2.572	33.14	1.721
29.58	2.572	33.09	1.721
29.53	2.572	33.04	1.721
29.48	2.571	32.99	1.721
29.43	2.571	32.94	1.72
29.38	2.571	32.89	1.72
29.33	2.571	32.84	1.72
29.28	2.571	32.77	1.72
29.23	2.571	32.72	1.72
29.16	2.57	32.67	1.72
29.11	2.57	32.62	1.72
29.06	2.57	32.57	1.72
29.01	2.57	32.52	1.72
28.96	2.57	32.47	1.72
28.91	2.569	32.42	1.72
28.86	2.569	32.37	1.72
28.81	2.569	32.32	1.72
28.76	2.569	32.27	1.72
28.7	2.569	32.2	1.72
28.65	2.568	32.15	1.72
28.6	2.568	32.1	1.72
28.55	2.568	32.05	1.719
28.5	2.568	32	1.719
28.45	2.568	31.95	1.719
28.4	2.567	31.9	1.719
28.35	2.567	31.85	1.719
28.3	2.567	31.8	1.719
28.25	2.567	31.75	1.719
28.2	2.567	31.7	1.719
28.13	2.566	31.65	1.719
28.08	2.566	31.6	1.719
28.03	2.566	31.54	1.719
27.98	2.566	31.49	1.719
27.93	2.566	31.44	1.719
27.88	2.565	31.39	1.719
27.83	2.565	31.34	1.719
27.78	2.565	31.29	1.719
27.73	2.565	31.24	1.719
27.66	2.565	31.19	1.718
27.61	2.565	31.14	1.718
27.56	2.564	31.09	1.718
27.51	2.564	31.04	1.718
27.46	2.564	30.97	1.718
27.41	2.564	30.92	1.718
27.36	2.564	30.87	1.718
27.31	2.563	30.82	1.718
27.26	2.563	30.77	1.718
27.2	2.563	30.72	1.718
27.15	2.563	30.67	1.718
27.1	2.563	30.62	1.718
27.05	2.562	30.57	1.718
27	2.562	30.52	1.718
26.95	2.562	30.47	1.718
26.9	2.562	30.4	1.718
26.85	2.562	30.35	1.718
26.8	2.561	30.3	1.717
26.75	2.561	30.25	1.717
26.7	2.561	30.2	1.717
26.63	2.561	30.15	1.717
26.58	2.561	30.1	1.717
26.53	2.561	30.05	1.717
26.48	2.56	30	1.717
26.43	2.56	29.95	1.717
26.38	2.56	29.9	1.717
26.33	2.56	29.84	1.717
26.28	2.56	29.79	1.717
26.23	2.559	29.74	1.717
26.16	2.559	29.69	1.717
26.11	2.559	29.64	1.717
26.06	2.559	29.59	1.717
26.01	2.559	29.54	1.716
25.96	2.558	29.49	1.716
25.91	2.558	29.44	1.716
25.86	2.558	29.39	1.716
25.81	2.558	29.34	1.716
25.76	2.558	29.27	1.716
25.71	2.557	29.22	1.716
25.66	2.557	29.17	1.716
25.6	2.557	29.12	1.716
25.55	2.557	29.07	1.716
25.5	2.557	29.02	1.716
25.45	2.556	28.97	1.716
25.4	2.556	28.92	1.716
25.35	2.556	28.87	1.716
25.3	2.556	28.82	1.716
25.25	2.556	28.77	1.716
25.2	2.556	28.72	1.715
25.13	2.555	28.67	1.715
25.08	2.555	28.6	1.715
25.03	2.555	28.55	1.715
24.98	2.555	28.5	1.715
24.93	2.555	28.45	1.715
24.88	2.554	28.4	1.715
24.83	2.554	28.35	1.715
24.78	2.554	28.3	1.715
24.73	2.554	28.25	1.715
24.66	2.554	28.2	1.715
24.61	2.553	28.15	1.715
24.56	2.553	28.1	1.715
24.51	2.553	28.04	1.715
24.46	2.553	27.99	1.714
24.41	2.553	27.94	1.714
24.36	2.553	27.89	1.714
24.31	2.552	27.84	1.714
24.26	2.552	27.79	1.714
24.21	2.552	27.74	1.714
24.16	2.552	27.69	1.714
24.1	2.552	27.64	1.714
24.05	2.551	27.59	1.714
24	2.551	27.54	1.714
23.95	2.551	27.47	1.714
23.9	2.551	27.42	1.714
23.85	2.551	27.37	1.714
23.8	2.55	27.32	1.714
23.75	2.55	27.27	1.713
23.7	2.55	27.22	1.713
23.63	2.55	27.17	1.713
23.58	2.55	27.12	1.713
23.53	2.549	27.07	1.713
23.48	2.549	27.02	1.713
23.43	2.549	26.97	1.713
23.38	2.549	26.9	1.713
23.33	2.549	26.85	1.713
23.28	2.549	26.8	1.713
23.23	2.548	26.75	1.713
23.18	2.548	26.7	1.713
23.13	2.548	26.65	1.713
23.06	2.548	26.6	1.713
23.01	2.548	26.55	1.713
22.96	2.547	26.5	1.712
22.91	2.547	26.45	1.712
22.86	2.547	26.4	1.712
22.81	2.547	26.34	1.712
22.76	2.547	26.29	1.712
22.71	2.546	26.24	1.712
22.66	2.546	26.19	1.712
22.6	2.546	26.14	1.712
22.55	2.546	26.09	1.712
22.5	2.546	26.04	1.712
22.45	2.545	25.99	1.712
22.4	2.545	25.94	1.712
22.35	2.545	25.89	1.712
22.3	2.545	25.84	1.712
22.25	2.545	25.79	1.712
22.2	2.545	25.74	1.711
22.13	2.544	25.67	1.711
22.08	2.544	25.62	1.711
22.03	2.544	25.57	1.711
21.98	2.544	25.52	1.711
21.93	2.544	25.47	1.711
21.88	2.543	25.42	1.711
21.83	2.543	25.37	1.711
21.78	2.543	25.32	1.711
21.73	2.543	25.27	1.711
21.68	2.543	25.22	1.711
21.63	2.542	25.17	1.711
21.56	2.542	25.1	1.711
21.51	2.542	25.05	1.711
21.46	2.542	25	1.71
21.41	2.542	24.95	1.71
21.36	2.541	24.9	1.71
21.31	2.541	24.85	1.71
21.26	2.541	24.8	1.71
21.21	2.541	24.75	1.71
21.16	2.541	24.7	1.71
21.1	2.54	24.65	1.71
21.05	2.54	24.6	1.71
21	2.54	24.54	1.71
20.95	2.54	24.49	1.71
20.9	2.54	24.44	1.71
20.84	2.539	24.39	1.71
20.8	2.539	24.34	1.71
20.75	2.539	24.29	1.709
20.7	2.539	24.24	1.709
20.65	2.539	24.19	1.709
20.6	2.539	24.14	1.709
20.53	2.538	24.09	1.709
20.48	2.538	24.04	1.709
20.43	2.538	23.97	1.709
20.38	2.538	23.92	1.709
20.33	2.538	23.87	1.709
20.28	2.537	23.82	1.709
20.23	2.537	23.77	1.709
20.18	2.537	23.72	1.709
20.13	2.537	23.67	1.709
20.06	2.537	23.62	1.709
20.01	2.536	23.57	1.708
19.96	2.536	23.52	1.708
19.91	2.536	23.47	1.708
19.86	2.536	23.4	1.708
19.81	2.536	23.35	1.708
19.76	2.535	23.3	1.708
19.71	2.535	23.25	1.708
19.66	2.535	23.2	1.708
19.59	2.535	23.15	1.708
19.55	2.535	23.1	1.708
19.5	2.535	23.05	1.708
19.45	2.534	23	1.708
19.4	2.534	22.95	1.708
19.35	2.534	22.9	1.707
19.29	2.534	22.85	1.707
19.24	2.534	22.8	1.707
19.19	2.533	22.74	1.707
19.14	2.533	22.69	1.707
19.09	2.533	22.64	1.707
19.03	2.533	22.59	1.707
18.98	2.533	22.54	1.707
18.93	2.532	22.49	1.707
18.88	2.532	22.44	1.707
18.83	2.532	22.39	1.707
18.78	2.532	22.34	1.707
18.73	2.532	22.29	1.707
18.68	2.532	22.24	1.707
18.63	2.531	22.17	1.706
18.56	2.531	22.12	1.706
18.51	2.531	22.07	1.706
18.46	2.531	22.02	1.706
18.41	2.531	21.97	1.706
18.36	2.53	21.92	1.706
18.31	2.53	21.87	1.706
18.26	2.53	21.82	1.706
18.21	2.53	21.77	1.706
18.16	2.53	21.72	1.706
18.11	2.529	21.67	1.706
18.06	2.529	21.6	1.706
17.99	2.529	21.55	1.705
17.94	2.529	21.5	1.705
17.89	2.529	21.45	1.705
17.84	2.528	21.4	1.705
17.79	2.528	21.35	1.705
17.74	2.528	21.3	1.705
17.69	2.528	21.25	1.705
17.64	2.528	21.2	1.705
17.59	2.528	21.15	1.705
17.53	2.527	21.1	1.705
17.48	2.527	21.04	1.705
17.43	2.527	20.99	1.705
17.38	2.527	20.94	1.705
17.33	2.527	20.89	1.704
17.28	2.526	20.84	1.704
17.23	2.526	20.79	1.704
17.18	2.526	20.74	1.704
17.13	2.526	20.69	1.704
17.06	2.526	20.64	1.704
17.01	2.525	20.59	1.704
16.96	2.525	20.54	1.704
16.91	2.525	20.47	1.704
16.86	2.525	20.42	1.704
16.81	2.525	20.37	1.704
16.76	2.524	20.32	1.704
16.71	2.524	20.27	1.704
16.66	2.524	20.22	1.703
16.61	2.524	20.17	1.703
16.56	2.524	20.12	1.703
16.49	2.523	20.07	1.703
16.44	2.523	20.02	1.703
16.39	2.523	19.97	1.703
16.34	2.523	19.92	1.703
16.29	2.522	19.87	1.703
16.24	2.522	19.8	1.703
16.19	2.522	19.75	1.703
16.14	2.522	19.7	1.703
16.09	2.522	19.65	1.703
16.03	2.521	19.6	1.702
15.98	2.521	19.55	1.702
15.93	2.521	19.5	1.702
15.88	2.521	19.45	1.702
15.83	2.521	19.4	1.702
15.78	2.52	19.35	1.702
15.73	2.52	19.3	1.702
15.68	2.52	19.24	1.702
15.63	2.52	19.19	1.702
15.58	2.52	19.14	1.702
15.53	2.519	19.09	1.702
15.46	2.519	19.04	1.702
15.41	2.519	18.99	1.702
15.36	2.519	18.94	1.701
15.31	2.519	18.89	1.701
15.26	2.518	18.84	1.701
15.21	2.518	18.79	1.701
15.16	2.518	18.74	1.701
15.11	2.518	18.67	1.701
15.06	2.518	18.62	1.701
14.99	2.517	18.57	1.701
14.94	2.517	18.52	1.701
14.89	2.517	18.47	1.701
14.84	2.517	18.42	1.701
14.79	2.517	18.37	1.701
14.74	2.516	18.32	1.7
14.69	2.516	18.27	1.7
14.64	2.516	18.22	1.7
14.59	2.516	18.17	1.7
14.53	2.516	18.1	1.7
14.48	2.515	18.05	1.7
14.43	2.515	18	1.7
14.38	2.515	17.95	1.7
14.33	2.515	17.9	1.7
14.28	2.515	17.85	1.7
14.23	2.515	17.8	1.7
14.18	2.514	17.75	1.7
14.13	2.514	17.7	1.7
14.08	2.514	17.65	1.699
14.03	2.514	17.6	1.699
13.96	2.514	17.54	1.699
13.91	2.513	17.48	1.699
13.86	2.513	17.44	1.699
13.81	2.513	17.39	1.699
13.76	2.513	17.33	1.699
13.71	2.513	17.29	1.699
13.66	2.512	17.23	1.699
13.61	2.512	17.19	1.699
13.56	2.512	17.14	1.699
13.49	2.512	17.09	1.699
13.44	2.512	17.04	1.698
13.39	2.511	16.99	1.698
13.34	2.511	16.94	1.698
13.29	2.511	16.87	1.698
13.25	2.511	16.82	1.698
13.19	2.511	16.77	1.698
13.14	2.51	16.72	1.698
13.09	2.51	16.67	1.698
13.04	2.51	16.62	1.698
12.99	2.51	16.57	1.698
12.93	2.51	16.52	1.698
12.88	2.509	16.47	1.698
12.83	2.509	16.42	1.697
12.78	2.509	16.37	1.697
12.73	2.509	16.3	1.697
12.68	2.509	16.25	1.697
12.63	2.509	16.2	1.697
12.58	2.508	16.15	1.697
12.53	2.508	16.1	1.697
12.46	2.508	16.05	1.697
12.41	2.508	16	1.697
12.36	2.508	15.95	1.697
12.31	2.507	15.9	1.697
12.26	2.507	15.85	1.696
12.21	2.507	15.8	1.696
12.16	2.507	15.73	1.696
12.11	2.507	15.68	1.696
12.06	2.506	15.63	1.696
11.99	2.506	15.58	1.696
11.94	2.506	15.53	1.696
11.89	2.506	15.48	1.696
11.84	2.506	15.43	1.696
11.79	2.505	15.39	1.696
11.74	2.505	15.33	1.696
11.69	2.505	15.28	1.695
11.64	2.505	15.23	1.695
11.59	2.505	15.17	1.695
11.54	2.505	15.12	1.695
11.49	2.504	15.07	1.695
11.43	2.504	15.02	1.695
11.38	2.504	14.97	1.695
11.33	2.504	14.92	1.695
11.28	2.504	14.87	1.695
11.23	2.503	14.82	1.695
11.18	2.503	14.77	1.695
11.13	2.503	14.72	1.694
11.08	2.503	14.67	1.694
11.03	2.503	14.6	1.694
10.96	2.502	14.55	1.694
10.91	2.502	14.5	1.694
10.86	2.502	14.45	1.694
10.81	2.502	14.4	1.694
10.76	2.502	14.35	1.694
10.71	2.502	14.3	1.694
10.66	2.501	14.25	1.694
10.61	2.501	14.2	1.694
10.56	2.501	14.15	1.693
10.51	2.501	14.1	1.693
10.46	2.501	14.05	1.693
10.39	2.5	14	1.693
10.34	2.5	13.93	1.693
10.29	2.5	13.88	1.693
10.24	2.5	13.83	1.693
10.19	2.5	13.78	1.693
10.14	2.5	13.73	1.693
10.09	2.499	13.68	1.693
10.04	2.499	13.63	1.692
9.99	2.499	13.58	1.692
9.93	2.499	13.53	1.692
9.88	2.499	13.48	1.692
9.83	2.499	13.43	1.692
9.78	2.498	13.37	1.692
9.73	2.498	13.32	1.692
9.68	2.498	13.27	1.692
9.63	2.498	13.22	1.692
9.58	2.498	13.17	1.692
9.53	2.497	13.12	1.691
9.46	2.497	13.07	1.691
9.41	2.497	13.02	1.691
9.36	2.497	12.97	1.691
9.31	2.497	12.92	1.691
9.26	2.496	12.87	1.691
9.21	2.496	12.8	1.691
9.16	2.496	12.75	1.691
9.11	2.496	12.7	1.691
9.06	2.496	12.65	1.691
9.01	2.496	12.6	1.69
8.96	2.495	12.55	1.69
8.89	2.495	12.5	1.69
8.84	2.495	12.45	1.69
8.79	2.495	12.4	1.69
8.74	2.495	12.35	1.69
8.69	2.494	12.3	1.69
8.64	2.494	12.23	1.69
8.59	2.494	12.18	1.69
8.54	2.494	12.13	1.69
8.49	2.494	12.08	1.69
8.43	2.494	12.03	1.689
8.38	2.493	11.98	1.689
8.33	2.493	11.93	1.689
8.28	2.493	11.88	1.689
8.23	2.493	11.83	1.689
8.18	2.493	11.78	1.689
8.13	2.492	11.73	1.689
8.08	2.492	11.67	1.689
8.03	2.492	11.62	1.689
7.98	2.492	11.57	1.689
7.93	2.492	11.52	1.688
7.86	2.492	11.47	1.688
7.81	2.491	11.42	1.688
7.76	2.491	11.37	1.688
7.71	2.491	11.32	1.688
7.66	2.491	11.27	1.688
7.61	2.491	11.22	1.688
7.56	2.49	11.17	1.688
7.51	2.49	11.12	1.688
7.46	2.49	11.07	1.688
7.39	2.49	11	1.687
7.34	2.49	10.95	1.687
7.29	2.49	10.9	1.687
7.24	2.489	10.85	1.687
7.19	2.489	10.8	1.687
7.14	2.489	10.75	1.687
7.09	2.489	10.7	1.687
7.04	2.489	10.65	1.687
6.99	2.489	10.6	1.687
6.93	2.488	10.55	1.687
6.88	2.488	10.5	1.687
6.83	2.488	10.43	1.686
6.78	2.488	10.38	1.686
6.73	2.488	10.33	1.686
6.68	2.487	10.28	1.686
6.63	2.487	10.23	1.686
6.58	2.487	10.18	1.686
6.53	2.487	10.13	1.686
6.48	2.487	10.08	1.686
6.43	2.487	10.03	1.686
6.36	2.486	9.98	1.686
6.31	2.486	9.93	1.686
6.26	2.486	9.87	1.685
6.21	2.486	9.82	1.685
6.16	2.486	9.77	1.685
6.11	2.486	9.72	1.685
6.06	2.485	9.67	1.685
6.01	2.485	9.62	1.685
5.96	2.485	9.57	1.685
5.89	2.485	9.52	1.685
5.84	2.485	9.47	1.685
5.79	2.485	9.42	1.685
5.74	2.484	9.37	1.685
5.69	2.484	9.3	1.684
5.64	2.484	9.25	1.684
5.59	2.484	9.2	1.684
5.54	2.484	9.15	1.684
5.49	2.484	9.1	1.684
5.44	2.483	9.05	1.684
5.39	2.483	9	1.684
5.33	2.483	8.95	1.684
5.27	2.483	8.9	1.684
5.23	2.483	8.85	1.684
5.18	2.482	8.8	1.684
5.13	2.482	8.73	1.683
5.08	2.482	8.68	1.683
5.03	2.482	8.63	1.683
4.98	2.482	8.58	1.683
4.93	2.482	8.53	1.683
4.86	2.481	8.48	1.683
4.81	2.481	8.43	1.683
4.76	2.481	8.38	1.683
4.71	2.481	8.33	1.683
4.66	2.481	8.28	1.683
4.61	2.481	8.23	1.683
4.56	2.48	8.18	1.683
4.51	2.48	8.13	1.682
4.46	2.48	8.07	1.682
4.39	2.48	8.02	1.682
4.34	2.48	7.97	1.682
4.29	2.48	7.92	1.682
4.24	2.479	7.87	1.682
4.19	2.479	7.82	1.682
4.14	2.479	7.77	1.682
4.09	2.479	7.72	1.682
4.04	2.479	7.67	1.682
3.99	2.479	7.62	1.682
3.94	2.478	7.57	1.681
3.89	2.478	7.5	1.681
3.83	2.478	7.45	1.681
3.77	2.478	7.4	1.681
3.73	2.478	7.35	1.681
3.68	2.478	7.3	1.681
3.63	2.477	7.25	1.681
3.57	2.477	7.2	1.681
3.53	2.477	7.15	1.681
3.48	2.477	7.1	1.681
3.43	2.477	7.05	1.681
3.36	2.476	7	1.681
3.31	2.476	6.93	1.68
3.26	2.476	6.88	1.68
3.21	2.476	6.83	1.68
3.16	2.476	6.78	1.68
3.11	2.476	6.73	1.68
3.06	2.476	6.68	1.68
3.01	2.475	6.63	1.68
2.96	2.475	6.58	1.68
2.91	2.475	6.53	1.68
2.86	2.475	6.48	1.68
2.79	2.475	6.43	1.68
2.74	2.475	6.37	1.679
2.69	2.474	6.32	1.679
2.64	2.474	6.27	1.679
2.59	2.474	6.22	1.679
2.54	2.474	6.17	1.679
2.49	2.474	6.12	1.679
2.44	2.474	6.07	1.679
2.39	2.473	6.02	1.679
2.33	2.473	5.97	1.679
2.27	2.473	5.92	1.679
2.23	2.473	5.87	1.679
2.17	2.473	5.8	1.679
2.12	2.473	5.75	1.678
2.07	2.472	5.7	1.678
2.03	2.472	5.65	1.678
1.98	2.472	5.6	1.678
1.93	2.472	5.55	1.678
1.86	2.472	5.5	1.678
1.81	2.472	5.45	1.678
1.76	2.471	5.4	1.678
1.71	2.471	5.35	1.678
1.66	2.471	5.3	1.678
1.61	2.471	5.25	1.678
1.56	2.471	5.2	1.678
1.51	2.471	5.13	1.677
1.46	2.471	5.08	1.677
1.41	2.47	5.03	1.677
1.36	2.47	4.98	1.677
1.29	2.47	4.93	1.677
1.24	2.47	4.88	1.677
1.19	2.47	4.83	1.677
1.14	2.47	4.78	1.677
1.09	2.47	4.73	1.677
1.04	2.47	4.68	1.677
0.99	2.47	4.63	1.677
0.94	2.469	4.57	1.677
0.89	2.469	4.52	1.676
0.83	2.469	4.47	1.676
0.78	2.469	4.42	1.676
0.73	2.468	4.37	1.676
0.68	2.468	4.32	1.676
0.62	2.468	4.27	1.676
0.58	2.467	4.22	1.676
0.53	2.467	4.17	1.676
0.47	2.467	4.12	1.676
0.42	2.466	4.07	1.676
0.38	2.466	4	1.676
0.33	2.466	3.95	1.676
0.26	2.465	3.9	1.676
0.21	2.465	3.85	1.675
0.16	2.465	3.8	1.675
0.11	2.464	3.75	1.675
0.06	2.464	3.7	1.675
0.01	2.464	3.65	1.675
-0.04	2.464	3.6	1.675
-0.09	2.463	3.55	1.675
-0.14	2.463	3.5	1.675
-0.21	2.463	3.43	1.675
-0.26	2.462	3.38	1.675
-0.31	2.462	3.33	1.675
-0.36	2.462	3.28	1.675
-0.41	2.462	3.23	1.675
-0.46	2.461	3.18	1.674
-0.51	2.461	3.13	1.674
-0.56	2.461	3.08	1.674
-0.61	2.461	3.03	1.674
-0.68	2.46	2.98	1.674
-0.73	2.46	2.93	1.674
-0.78	2.46	2.87	1.674
-0.83	2.46	2.82	1.674
-0.88	2.46	2.77	1.674
-0.93	2.459	2.72	1.674
-0.97	2.459	2.67	1.674
-1.02	2.459	2.62	1.674
-1.07	2.459	2.57	1.674
-1.13	2.459	2.52	1.674
-1.17	2.458	2.47	1.673
-1.24	2.458	2.42	1.673
-1.29	2.458	2.37	1.673
-1.34	2.458	2.32	1.673
-1.39	2.458	2.27	1.673
-1.44	2.458	2.2	1.673
-1.49	2.457	2.15	1.673
-1.54	2.457	2.1	1.673
-1.59	2.457	2.05	1.673
-1.64	2.457	2	1.673
-1.71	2.457	1.95	1.673
-1.76	2.457	1.9	1.673
-1.81	2.456	1.85	1.673
-1.86	2.456	1.8	1.673
-1.91	2.456	1.75	1.673
-1.96	2.456	1.7	1.672
-2.01	2.456	1.63	1.672
-2.06	2.456	1.58	1.672
-2.11	2.456	1.53	1.672
-2.16	2.456	1.48	1.672
-2.21	2.455	1.43	1.672
-2.28	2.455	1.38	1.672
-2.33	2.455	1.33	1.672
-2.38	2.455	1.28	1.672
-2.43	2.455	1.23	1.672
-2.48	2.455	1.18	1.672
-2.53	2.455	1.13	1.672
-2.58	2.455	1.06	1.672
-2.63	2.454	1.01	1.671
-2.68	2.454	0.97	1.671
-2.74	2.454	0.92	1.671
-2.79	2.454	0.87	1.671
-2.84	2.454	0.81	1.671
-2.89	2.454	0.76	1.671
-2.94	2.454	0.72	1.671
-2.99	2.454	0.67	1.671
-3.04	2.454	0.61	1.671
-3.09	2.453	0.57	1.671
-3.14	2.453	0.5	1.671
-3.21	2.453	0.45	1.671
-3.26	2.453	0.4	1.671
-3.31	2.453	0.35	1.671
-3.36	2.453	0.3	1.67
-3.41	2.453	0.25	1.67
-3.46	2.453	0.2	1.67
-3.51	2.453	0.15	1.67
-3.56	2.453	0.1	1.67
-3.61	2.452	0.05	1.67
-3.66	2.452	0	1.67
-3.71	2.452	-0.07	1.67
-3.78	2.452	-0.12	1.67
-3.83	2.452	-0.17	1.67
-3.88	2.452	-0.22	1.67
-3.92	2.452	-0.27	1.67
-3.98	2.452	-0.32	1.67
-4.03	2.452	-0.37	1.669
-4.08	2.452	-0.42	1.669
-4.13	2.451	-0.47	1.669
-4.18	2.451	-0.52	1.669
-4.24	2.451	-0.57	1.669
-4.29	2.451	-0.62	1.669
-4.34	2.451	-0.67	1.669
-4.39	2.451	-0.74	1.669
-4.44	2.451	-0.78	1.669
-4.49	2.451	-0.84	1.669
-4.54	2.451	-0.89	1.669
-4.59	2.451	-0.94	1.669
-4.64	2.451	-0.99	1.669
-4.69	2.45	-1.04	1.669
-4.74	2.45	-1.09	1.668
-4.81	2.45	-1.14	1.668
-4.86	2.45	-1.19	1.668
-4.91	2.45	-1.24	1.668
-4.96	2.45	-1.3	1.668
-5.01	2.45	-1.35	1.668
-5.06	2.45	-1.4	1.668
-5.11	2.45	-1.45	1.668
-5.16	2.45	-1.5	1.668
-5.21	2.449	-1.55	1.668
-5.28	2.449	-1.6	1.668
-5.33	2.449	-1.65	1.668
-5.38	2.449	-1.7	1.667
-5.43	2.449	-1.75	1.667
-5.48	2.449	-1.8	1.667
-5.53	2.449	-1.87	1.667
-5.58	2.449	-1.92	1.667
-5.63	2.449	-1.97	1.667
-5.68	2.449	-2.02	1.667
-5.74	2.449	-2.07	1.667
-5.79	2.448	-2.12	1.667
-5.84	2.448	-2.17	1.667
-5.89	2.448	-2.22	1.667
-5.94	2.448	-2.27	1.667
-5.99	2.448	-2.32	1.667
-6.04	2.448	-2.37	1.666
-6.09	2.448	-2.44	1.666
-6.14	2.448	-2.49	1.666
-6.19	2.448	-2.54	1.666
-6.24	2.448	-2.59	1.666
-6.31	2.448	-2.64	1.666
-6.36	2.447	-2.69	1.666
-6.41	2.447	-2.74	1.666
-6.46	2.447	-2.79	1.666
-6.51	2.447	-2.84	1.666
-6.56	2.447	-2.89	1.666
-6.61	2.447	-2.94	1.666
-6.66	2.447	-3	1.665
-6.71	2.447	-3.05	1.665
-6.78	2.447	-3.1	1.665
-6.83	2.447	-3.15	1.665
-6.88	2.447	-3.2	1.665
-6.93	2.446	-3.25	1.665
-6.98	2.446	-3.3	1.665
-7.03	2.446	-3.35	1.665
-7.08	2.446	-3.4	1.665
-7.13	2.446	-3.45	1.665
-7.18	2.446	-3.5	1.665
-7.23	2.446	-3.55	1.665
-7.28	2.446	-3.6	1.665
-7.34	2.446	-3.67	1.664
-7.39	2.446	-3.72	1.664
-7.44	2.446	-3.77	1.664
-7.49	2.445	-3.82	1.664
-7.54	2.445	-3.87	1.664
-7.59	2.445	-3.92	1.664
-7.64	2.445	-3.97	1.664
-7.69	2.445	-4.02	1.664
-7.74	2.445	-4.07	1.664
-7.81	2.445	-4.12	1.664
-7.86	2.445	-4.17	1.664
-7.91	2.445	-4.24	1.663
-7.96	2.444	-4.29	1.663
-8.01	2.444	-4.34	1.663
-8.06	2.444	-4.39	1.663
-8.11	2.444	-4.44	1.663
-8.16	2.444	-4.49	1.663
-8.21	2.444	-4.54	1.663
-8.28	2.444	-4.59	1.663
-8.33	2.444	-4.64	1.663
-8.38	2.444	-4.69	1.663
-8.43	2.444	-4.74	1.663
-8.48	2.443	-4.8	1.663
-8.53	2.443	-4.85	1.663
-8.58	2.443	-4.9	1.662
-8.63	2.443	-4.95	1.662
-8.68	2.443	-5	1.662
-8.73	2.443	-5.05	1.662
-8.78	2.443	-5.1	1.662
-8.84	2.443	-5.15	1.662
-8.89	2.443	-5.2	1.662
-8.94	2.442	-5.25	1.662
-8.99	2.442	-5.3	1.662
-9.04	2.442	-5.37	1.662
-9.09	2.442	-5.42	1.662
-9.14	2.442	-5.47	1.662
-9.19	2.442	-5.52	1.662
-9.24	2.442	-5.57	1.661
-9.31	2.442	-5.62	1.661
-9.36	2.441	-5.67	1.661
-9.41	2.441	-5.72	1.661
-9.46	2.441	-5.77	1.661
-9.51	2.441	-5.82	1.661
-9.56	2.441	-5.87	1.661
-9.61	2.441	-5.94	1.661
-9.66	2.441	-5.99	1.661
-9.71	2.441	-6.04	1.661
-9.76	2.44	-6.09	1.661
-9.81	2.44	-6.14	1.661
-9.88	2.44	-6.19	1.661
-9.93	2.44	-6.24	1.66
-9.98	2.44	-6.29	1.66
-10.03	2.44	-6.34	1.66
-10.08	2.44	-6.39	1.66
-10.13	2.439	-6.44	1.66
-10.18	2.439	-6.49	1.66
-10.23	2.439	-6.54	1.66
-10.28	2.439	-6.6	1.66
-10.34	2.439	-6.65	1.66
-10.39	2.439	-6.7	1.66
-10.44	2.439	-6.75	1.66
-10.49	2.439	-6.8	1.66
-10.54	2.438	-6.85	1.66
-10.59	2.438	-6.9	1.66
-10.64	2.438	-6.95	1.659
-10.69	2.438	-7	1.659
-10.74	2.438	-7.05	1.659
-10.81	2.438	-7.1	1.659
-10.86	2.437	-7.17	1.659
-10.91	2.437	-7.22	1.659
-10.96	2.437	-7.27	1.659
-11.01	2.437	-7.32	1.659
-11.06	2.437	-7.37	1.659
-11.11	2.437	-7.42	1.659
-11.16	2.437	-7.47	1.659
-11.21	2.437	-7.52	1.659
-11.26	2.436	-7.57	1.659
-11.31	2.436	-7.62	1.658
-11.38	2.436	-7.67	1.658
-11.43	2.436	-7.74	1.658
-11.48	2.436	-7.79	1.658
-11.53	2.436	-7.84	1.658
-11.58	2.435	-7.89	1.658
-11.63	2.435	-7.94	1.658
-11.68	2.435	-7.99	1.658
-11.73	2.435	-8.04	1.658
-11.78	2.435	-8.09	1.658
-11.84	2.435	-8.14	1.658
-11.89	2.435	-8.19	1.658
-11.94	2.434	-8.24	1.658
-11.99	2.434	-8.3	1.657
-12.04	2.434	-8.35	1.657
-12.09	2.434	-8.4	1.657
-12.14	2.434	-8.45	1.657
-12.19	2.434	-8.5	1.657
-12.24	2.433	-8.55	1.657
-12.29	2.433	-8.6	1.657
-12.34	2.433	-8.65	1.657
-12.41	2.433	-8.7	1.657
-12.46	2.433	-8.75	1.657
-12.51	2.433	-8.8	1.657
-12.56	2.433	-8.87	1.657
-12.61	2.432	-8.92	1.656
-12.66	2.432	-8.97	1.656
-12.71	2.432	-9.02	1.656
-12.76	2.432	-9.07	1.656
-12.81	2.432	-9.12	1.656
-12.88	2.432	-9.17	1.656
-12.93	2.431	-9.22	1.656
-12.98	2.431	-9.27	1.656
-13.03	2.431	-9.32	1.656
-13.08	2.431	-9.37	1.656
-13.13	2.431	-9.42	1.656
-13.18	2.431	-9.47	1.656
-13.23	2.431	-9.54	1.656
-13.28	2.43	-9.59	1.655
-13.35	2.43	-9.64	1.655
-13.4	2.43	-9.69	1.655
-13.44	2.43	-9.74	1.655
-13.49	2.43	-9.79	1.655
-13.54	2.43	-9.84	1.655
-13.59	2.429	-9.89	1.655
-13.65	2.429	-9.94	1.655
-13.7	2.429	-9.99	1.655
-13.75	2.429	-10.04	1.655
-13.8	2.429	-10.1	1.655
-13.85	2.429	-10.15	1.655
-13.91	2.428	-10.2	1.655
-13.96	2.428	-10.25	1.655
-14.01	2.428	-10.3	1.654
-14.06	2.428	-10.35	1.654
-14.11	2.428	-10.4	1.654
-14.16	2.428	-10.45	1.654
-14.21	2.428	-10.5	1.654
-14.26	2.427	-10.55	1.654
-14.31	2.427	-10.6	1.654
-14.38	2.427	-10.67	1.654
-14.43	2.427	-10.72	1.654
-14.48	2.427	-10.77	1.654
-14.53	2.427	-10.82	1.654
-14.58	2.426	-10.87	1.654
-14.63	2.426	-10.92	1.653
-14.68	2.426	-10.97	1.653
-14.73	2.426	-11.02	1.653
-14.78	2.426	-11.07	1.653
-14.83	2.426	-11.12	1.653
-14.88	2.426	-11.17	1.653
-14.95	2.425	-11.24	1.653
-15	2.425	-11.29	1.653
-15.05	2.425	-11.34	1.653
-15.1	2.425	-11.39	1.653
-15.15	2.425	-11.44	1.653
-15.2	2.425	-11.49	1.653
-15.25	2.424	-11.54	1.653
-15.3	2.424	-11.59	1.652
-15.35	2.424	-11.64	1.652
-15.41	2.424	-11.69	1.652
-15.46	2.424	-11.74	1.652
-15.51	2.423	-11.8	1.652
-15.56	2.423	-11.85	1.652
-15.61	2.423	-11.9	1.652
-15.66	2.423	-11.95	1.652
-15.71	2.423	-12	1.652
-15.76	2.423	-12.05	1.652
-15.81	2.423	-12.1	1.652
-15.88	2.422	-12.15	1.652
-15.93	2.422	-12.21	1.652
-15.98	2.422	-12.25	1.652
-16.03	2.422	-12.31	1.651
-16.08	2.422	-12.35	1.651
-16.13	2.422	-12.41	1.651
-16.18	2.421	-12.47	1.651
-16.23	2.421	-12.52	1.651
-16.28	2.421	-12.57	1.651
-16.33	2.421	-12.62	1.651
-16.38	2.421	-12.67	1.651
-16.45	2.421	-12.72	1.651
-16.5	2.42	-12.77	1.651
-16.55	2.42	-12.82	1.651
-16.6	2.42	-12.87	1.651
-16.65	2.42	-12.92	1.651
-16.7	2.42	-12.97	1.651
-16.75	2.42	-13.04	1.65
-16.8	2.42	-13.09	1.65
-16.85	2.419	-13.14	1.65
-16.91	2.419	-13.19	1.65
-16.96	2.419	-13.24	1.65
-17.01	2.419	-13.29	1.65
-17.06	2.419	-13.34	1.65
-17.11	2.419	-13.39	1.65
-17.16	2.418	-13.44	1.65
-17.21	2.418	-13.49	1.65
-17.26	2.418	-13.54	1.65
-17.31	2.418	-13.61	1.65
-17.36	2.418	-13.66	1.65
-17.41	2.418	-13.71	1.65
-17.48	2.418	-13.76	1.649
-17.53	2.417	-13.81	1.649
-17.58	2.417	-13.85	1.649
-17.63	2.417	-13.91	1.649
-17.68	2.417	-13.96	1.649
-17.73	2.417	-14.01	1.649
-17.78	2.417	-14.06	1.649
-17.83	2.417	-14.11	1.649
-17.88	2.416	-14.17	1.649
-17.95	2.416	-14.22	1.649
-18	2.416	-14.27	1.649
-18.05	2.416	-14.32	1.649
-18.1	2.416	-14.37	1.649
-18.15	2.416	-14.42	1.649
-18.2	2.416	-14.47	1.648
-18.25	2.415	-14.52	1.648
-18.3	2.415	-14.57	1.648
-18.35	2.415	-14.62	1.648
-18.41	2.415	-14.67	1.648
-18.46	2.415	-14.74	1.648
-18.51	2.415	-14.79	1.648
-18.56	2.415	-14.84	1.648
-18.61	2.415	-14.89	1.648
-18.66	2.414	-14.94	1.648
-18.71	2.414	-14.99	1.648
-18.76	2.414	-15.04	1.648
[truncated: 5,216 more rows]

## Sheet: Fig2e
Angular frequency (rad/s)	G″ HD/THTP_Cl	G′ HD/THTP_Cl
1	1.75	0
1.26	2.15	0.0555
1.58	2.77	0.138
2	3.48	0.191
2.51	4.36	0.265
3.16	5.55	0.406
3.98	6.92	0.597
5.01	8.79	1
6.31	11.1	1.61
7.94	13.9	2.58
10	17.5	4.03
12.6	22.1	6.28
15.8	27.9	9.79
20	35.2	15.5
25.1	44.5	24.6
31.6	56.1	38.9
39.8	71.9	70
50.1	87.3	96.8
63.1	109	154
79.4	136	244
100	169	386

## Sheet: Fig2e-inset
Oscillation strain (%)	G″ HD/THTP_Cl	G′ HD/THTP_Cl
0.1	6.92	0.631
0.11	6.84	1.39
0.121	7.11	0.987
0.133	6.9	1.3
0.147	7.01	1.02
0.161	7.01	0.758
0.178	6.97	1.04
0.196	6.86	1.03
0.215	7.06	1.22
0.237	7.11	1.23
0.261	7.2	1.02
0.287	7.14	1.17
0.316	7.21	1.09
0.348	7.13	1.06
0.383	7.18	1.13
0.421	7.21	1.07
0.464	7.2	1.16
0.511	7.19	1.16
0.562	7.24	1.04
0.619	7.26	1.02
0.681	7.3	1.06
0.75	7.39	1.03
0.825	7.37	1.03
0.908	7.34	1.02
1	7.4	0.99
1.1	7.36	0.977
1.21	7.42	0.909
1.33	7.44	0.895
1.47	7.51	0.893
1.61	7.53	0.843
1.78	7.55	0.762
1.96	7.59	0.732
2.15	7.63	0.661
2.37	7.68	0.568
2.61	7.74	0.491
2.87	7.79	0.389
3.16	7.88	0.277
3.48	7.93	0.168
3.83	7.98	0.0509

## Sheet: Fig2f
	THTP_Cl		HD/THTP_Cl
Temperature (°C)	Viscosity (Pa·s)	Temperature (°C)	Viscosity (Pa·s)
25.93	1.015	25.93	0.6831
25.91	1.014	25.91	0.6847
26.02	0.9968	26.02	0.6723
26.64	0.9516	26.64	0.6341
27.82	0.8877	27.82	0.5757
29.4	0.8084	29.4	0.5188
31.21	0.7319	31.21	0.4689
33.16	0.6587	33.16	0.4202
35.18	0.5864	35.18	0.3773
37.24	0.5258	37.24	0.3327
39.32	0.4683	39.32	0.2975
41.4	0.4186	41.4	0.2616
43.5	0.3684	43.5	0.2372
45.6	0.3284	45.6	0.219
47.71	0.2979	47.71	0.1985
49.81	0.2679	49.81	0.1788
51.91	0.2455	51.91	0.1582
54.03	0.2205	54.03	0.1419
56.16	0.2005	56.16	0.1303
58.28	0.1734	58.28	0.1259
60.4	0.1549	60.4	0.121
62.51	0.1468	62.51	0.1143
64.62	0.137	64.62	0.1029
66.88	0.1295	66.88	0.09531
69.77	0.1168	69.77	0.08069
72.36	0.1049	72.36	0.07518
74.61	0.08757	74.61	0.07654
76.69	0.0774	76.69	0.07023
78.74	0.07745	78.74	0.06596
80.81	0.07635	80.81	0.05836
82.88	0.07389	82.88	0.05402

## Sheet: Fig3a
	HD-Cl anions	HD-THTP cations
Distance (nm)		PMF (kJ/mol)
	--	--
0	--	--
0.002	--	--
0.004	--	--
0.006	--	--
0.008	--	--
0.01	--	--
0.012	--	--
0.014	--	--
0.016	--	--
0.018	--	--
0.02	--	--
0.022	--	--
0.024	--	--
0.026	--	--
0.028	--	--
0.03	--	--
0.032	--	--
0.034	--	--
0.036	--	--
0.038	--	--
0.04	--	--
0.042	--	--
0.044	--	--
0.046	--	--
0.048	--	--
0.05	--	--
0.052	--	--
0.054	--	--
0.056	--	--
0.058	--	--
0.06	--	--
0.062	--	--
0.064	--	--
0.066	--	--
0.068	--	--
0.07	--	--
0.072	--	--
0.074	--	--
0.076	--	--
0.078	--	--
0.08	--	--
0.082	--	--
0.084	--	--
0.086	--	--
0.088	--	--
0.09	--	--
0.092	--	--
0.094	--	--
0.096	--	--
0.098	--	--
0.1	--	--
0.102	--	--
0.104	--	--
0.106	--	--
0.108	--	--
0.11	--	--
0.112	--	--
0.114	--	--
0.116	--	--
0.118	--	--
0.12	--	--
0.122	--	--
0.124	--	--
0.126	--	--
0.128	--	--
0.13	--	--
0.132	--	--
0.134	--	--
0.136	--	--
0.138	--	--
0.14	--	--
0.142	--	--
0.144	--	--
0.146	--	--
0.148	--	--
0.15	--	--
0.152	--	--
0.154	--	--
0.156	--	--
0.158	--	--
0.16	--	--
0.162	--	--
0.164	--	--
0.166	--	--
0.168	--	--
0.17	--	--
0.172	--	--
0.174	--	--
0.176	--	--
0.178	--	12.4572
0.18	--	7.46357
0.182	--	12.4572
0.184	--	12.4572
0.186	--	7.46357
0.188	--	6.28202
0.19	--	6.28202
0.192	--	6.28202
0.194	--	5.73073
0.196	--	5.53381
0.198	--	5.22299
0.2	--	5.09569
0.202	--	5.09569
0.204	--	4.87878
0.206	--	4.69818
0.208	--	4.47366
0.21	--	4.4081
0.212	--	4.17959
0.214	--	3.90777
0.216	--	3.79381
0.218	--	3.724
0.22	--	3.53811
0.222	--	3.37952
0.224	--	3.24123
0.226	--	3.1988
0.228	--	3.02611
0.23	--	2.9574
0.232	--	2.84674
0.234	--	2.71932
0.236	--	2.67997
0.238	--	2.59337
0.24	--	2.5132
0.242	--	2.43855
0.244	--	2.38822
0.246	--	2.32147
0.248	--	2.29408
0.25	--	2.23274
0.252	12.4572	2.17469
0.254	7.46357	2.15074
0.256	7.46357	2.06718
0.258	6.71894	2.05265
0.26	7.46357	1.98961
0.262	6.71894	1.98961
0.264	6.28202	1.88587
0.266	6.28202	1.92361
0.268	5.97164	1.86142
0.27	5.36728	1.8797
0.272	5.73073	1.84343
0.274	5.53381	1.76878
0.276	5.22299	1.77435
0.278	5.36728	1.75227
0.28	4.98181	1.736
0.282	4.78472	1.72528
0.284	5.53381	1.70417
0.286	5.53381	1.67326
0.288	4.47366	1.6432
0.29	4.78472	1.62848
0.292	5.22299	1.62361
0.294	5.36728	1.58548
0.296	4.87878	1.5669
0.298	4.69818	1.50429
0.3	4.98181	1.50429
0.302	4.78472	1.49134
0.304	4.69818	1.46588
0.306	5.09569	1.47008
0.308	4.87878	1.44511
0.31	4.47366	1.42878
0.312	4.69818	1.37734
0.314	4.69818	1.38121
0.316	4.98181	1.34311
0.318	4.54345	1.36964
0.32	4.61805	1.34311
0.322	4.47366	1.30269
0.324	4.54345	1.28126
0.326	4.28782	1.2499
0.328	4.12927	1.23964
0.33	4.0812	1.24305
0.332	4.0812	1.22612
0.334	4.17959	1.21942
0.336	3.65842	1.18977
0.338	3.79381	1.17365
0.34	3.724	1.15461
0.342	3.79381	1.1421
0.344	3.75834	1.13899
0.346	3.53811	1.1236
0.348	3.37952	1.11447
0.35	3.45591	1.09942
0.352	3.24123	1.10242
0.354	3.11863	1.0787
0.356	3.02611	1.04977
0.358	2.94088	1.04977
0.36	2.94088	1.03841
0.362	2.8171	1.02159
0.364	2.86188	1.02159
0.366	2.78825	1.00777
0.368	2.83182	1.00229
0.37	2.76015	0.98872
0.372	2.67997	0.97798
0.374	2.60533	0.9542
0.376	2.70604	0.96734
0.378	2.58155	0.9542
0.38	2.5355	0.94121
0.382	2.5132	0.93606
0.384	2.50221	0.91821
0.386	2.4489	0.88829
0.388	2.34013	0.89076
0.39	2.34958	0.88829
0.392	2.32147	0.8785
0.394	2.24991	0.87122
0.396	2.24991	0.87122
0.398	2.32147	0.84255
0.4	2.2762	0.85918
0.402	2.23274	0.8355
0.404	2.13505	0.8285
0.406	2.19096	0.81233
0.408	2.23274	0.7964
0.41	2.1828	0.7964
0.412	2.20748	0.78965
0.414	2.16665	0.78965
0.416	2.14287	0.78071
0.418	2.08933	0.76523
0.42	2.1828	0.76743
0.422	2.14287	0.76304
0.424	2.1273	0.73921
0.426	2.1273	0.74351
0.428	2.07451	0.7328
0.43	2.17469	0.72855
0.432	2.11195	0.70754
0.434	2.08933	0.70546
0.436	2.1196	0.70339
0.438	2.15074	0.68489
0.44	2.16665	0.68286
0.442	2.05265	0.68693
0.444	2.19096	0.68489
0.446	2.0819	0.66671
0.448	2.21583	0.6647
0.45	2.06718	0.65673
0.452	2.14287	0.66071
0.454	2.10436	0.65277
0.456	2.02418	0.65277
0.458	2.14287	0.62736
0.46	2.03832	0.63511
0.462	2.07451	0.6235
0.464	2.1196	0.62158
0.466	2.08933	0.62158
0.468	2.0819	0.62543
0.47	2.09682	0.61011
0.472	2.10436	0.61011
0.474	2.11195	0.61774
0.476	2.15866	0.60442
0.478	2.09682	0.60253
0.48	2.04546	0.60253
0.482	2.09682	0.60064
0.484	2.03832	0.59125
0.486	2.09682	0.5801
0.488	2.1273	0.58195
0.49	2.04546	0.58566
0.492	2.05989	0.58381
0.494	2.01022	0.57089
0.496	2.05265	0.58381
0.498	2.0819	0.57825
0.5	2.01022	0.5801
0.502	2.04546	0.5801
0.504	2.0033	0.57641
0.506	2.07451	0.57641
0.508	2.05989	0.56723
0.51	2.05989	0.55994
0.512	2.05265	0.57641
0.514	2.01022	0.56358
0.516	2.04546	0.55813
0.518	2.04546	0.56358
0.52	2.01718	0.55632
0.522	2.06718	0.55632
0.524	1.99643	0.55271
0.526	2.03123	0.55451
0.528	1.95611	0.56358
0.53	2.0033	0.55632
0.532	2.0033	0.5509
0.534	1.96273	0.53837
0.536	1.96938	0.55271
0.538	1.96938	0.5509
0.54	1.96938	0.54373
0.542	1.94953	0.53837
0.544	1.94299	0.5509
0.546	1.90458	0.54194
0.548	1.97608	0.53482
0.55	1.98961	0.53482
0.552	1.8983	0.52951
0.554	1.87357	0.54194
0.556	1.95611	0.53837
0.558	1.90458	0.5366
0.56	1.93004	0.53482
0.562	1.8797	0.52775
0.564	1.84939	0.52423
0.566	1.87357	0.53128
0.568	1.87357	0.54016
0.57	1.8375	0.53128
0.572	1.87357	0.51548
0.574	1.85539	0.52248
0.576	1.79121	0.52072
0.578	1.8026	0.50854
0.58	1.81991	0.52248
0.582	1.81991	0.52072
0.584	1.83161	0.52072
0.586	1.79689	0.52072
0.588	1.76878	0.52072
0.59	1.78556	0.50681
0.592	1.76878	0.51374
0.594	1.8026	0.51723
0.596	1.736	0.51548
0.598	1.76325	0.51897
0.6	1.74139	0.51374
0.602	1.72528	0.51897
0.604	1.76878	0.50681
0.606	1.75227	0.50336
0.608	1.77994	0.50336
0.61	1.69896	0.49649
0.612	1.69377	0.49477
0.614	1.70941	0.50163
0.616	1.69896	0.49649
0.618	1.70417	0.49992
0.62	1.67326	0.49649
0.622	1.70941	0.49477
0.624	1.66819	0.49649
0.626	1.65812	0.49477
0.628	1.62361	0.48796
0.63	1.65312	0.49136
0.632	1.61395	0.49136
0.634	1.62361	0.48457
0.636	1.59962	0.48626
0.638	1.60438	0.4795
0.64	1.58081	0.4795
0.642	1.57615	0.47613
0.644	1.55318	0.4795
0.646	1.55318	0.47782
0.648	1.49564	0.48288
0.65	1.53963	0.4795
0.652	1.47008	0.47613
0.654	1.47008	0.47782
0.656	1.441	0.46777
0.658	1.44511	0.46777
0.66	1.42878	0.47445
0.662	1.41669	0.46444
0.664	1.38899	0.46278
0.666	1.3544	0.47111
0.668	1.31721	0.46943
0.67	1.32087	0.45946
0.672	1.28836	0.45946
0.674	1.3063	0.46278
0.676	1.25334	0.45616
0.678	1.23964	0.45451
0.68	1.19956	0.45946
0.682	1.23286	0.45946
0.684	1.20285	0.44958
0.686	1.17365	0.44631
0.688	1.17045	0.45781
0.69	1.17365	0.44794
0.692	1.14521	0.44304
0.694	1.11145	0.44304
0.696	1.09942	0.43493
0.698	1.06414	0.44141
0.7	1.05263	0.43816
0.702	1.05837	0.43654
0.704	1.04692	0.43493
0.706	1.03277	0.4317
0.708	1.00777	0.42848
0.71	1.02159	0.43008
0.712	0.99956	0.42687
0.714	0.98333	0.42687
0.716	0.9542	0.41887
0.718	0.95944	0.43008
0.72	0.92837	0.42047
0.722	0.94121	0.41887
0.724	0.90815	0.4141
0.726	0.88829	0.41728
0.728	0.88829	0.41252
0.73	0.88584	0.4141
0.732	0.85679	0.40777
0.734	0.84965	0.4141
0.736	0.85918	0.41093
0.738	0.8544	0.40305
0.74	0.8402	0.40777
0.742	0.82154	0.39992
0.744	0.81923	0.39679
0.746	0.78965	0.39523
0.748	0.78517	0.39679
0.75	0.76523	0.39056
0.752	0.78741	0.39367
0.754	0.7328	0.38901
0.756	0.73494	0.38746
0.758	0.73068	0.38591
0.76	0.69719	0.38591
0.762	0.71171	0.37975
0.764	0.67273	0.37668
0.766	0.70339	0.38129
0.768	0.68897	0.37975
0.77	0.66671	0.37668
0.772	0.67475	0.37821
0.774	0.66671	0.37209
0.776	0.63706	0.37209
0.778	0.64097	0.36449
0.78	0.62736	0.36146
0.782	0.61201	0.36297
0.784	0.60064	0.35995
0.786	0.58752	0.35694
0.788	0.59876	0.35543
0.79	0.60821	0.35844
0.792	0.56906	0.35393
0.794	0.59125	0.35543
0.796	0.57641	0.35694
0.798	0.55271	0.34944
0.8	0.5509	0.34348
0.802	0.56723	0.34199
0.804	0.52248	0.34348
0.806	0.53305	0.34051
0.808	0.51374	0.3346
0.81	0.52599	0.33755
0.812	0.54373	0.33165
0.814	0.51897	0.33165
0.816	0.51027	0.32725
0.818	0.49307	0.33165
0.82	0.48966	0.31995
0.822	0.4795	0.32287
0.824	0.49307	0.32433
0.826	0.49649	0.31995
0.828	0.45946	0.31995
0.83	0.4982	0.31995
0.832	0.46278	0.30982
0.834	0.47111	0.31415
0.836	0.46112	0.30694
0.838	0.44631	0.30694
0.84	0.46444	0.31126
0.842	0.45781	0.30551
0.844	0.44467	0.29693
0.846	0.43816	0.30264
0.848	0.43979	0.29836
0.85	0.42366	0.30121
0.852	0.44304	0.29693
0.854	0.4317	0.29551
0.856	0.41569	0.29267
0.858	0.41887	0.2856
0.86	0.4062	0.29125
0.862	0.41093	0.29125
0.864	0.40148	0.28279
0.866	0.39367	0.28419
0.868	0.40305	0.28419
0.87	0.40148	0.28138
0.872	0.40462	0.28419
0.874	0.39523	0.27439
0.876	0.40777	0.2716
0.878	0.39212	0.27439
0.88	0.39523	0.27439
0.882	0.38283	0.273
0.884	0.366	0.27578
0.886	0.36146	0.27439
0.888	0.38283	0.2716
0.89	0.36449	0.26744
0.892	0.37668	0.26606
0.894	0.37821	0.27021
0.896	0.40935	0.26191
0.898	0.36297	0.26054
0.9	0.36297	0.26054
0.902	0.37821	0.26191
0.904	0.37362	0.26191
0.906	0.38283	0.25367
0.908	0.39679	0.26191
0.91	0.39212	0.25231
0.912	0.37362	0.24822
0.914	0.37362	0.25504
0.916	0.37821	0.25231
0.918	0.36146	0.24958
0.92	0.37668	0.25094
0.922	0.36146	0.24686
0.924	0.37668	0.2455
0.926	0.37362	0.24822
0.928	0.35393	0.24414
0.93	0.35995	0.24686
0.932	0.36752	0.24822
0.934	0.38129	0.24279
0.936	0.36146	0.24008
0.938	0.37668	0.24279
0.94	0.366	0.24008
0.942	0.34199	0.23604
0.944	0.35243	0.23604
0.946	0.33903	0.23604
0.948	0.36146	0.23335
0.95	0.36297	0.23873
0.952	0.36449	0.23469
0.954	0.36146	0.23335
0.956	0.36449	0.23067
0.958	0.34348	0.23067
0.96	0.34051	0.23604
0.962	0.35844	0.23067
0.964	0.34051	0.23469
0.966	0.35543	0.23067
0.968	0.35995	0.22933
0.97	0.35243	0.22532
0.972	0.35243	0.22666
0.974	0.35093	0.22399
0.976	0.36752	0.22399
0.978	0.35844	0.22133
0.98	0.36449	0.22532
0.982	0.36904	0.21868
0.984	0.35543	0.22001
0.986	0.35694	0.22001
0.988	0.366	0.21604
0.99	0.35995	0.21868
0.992	0.35543	0.21736
0.994	0.34051	0.21471
0.996	0.35393	0.2134
0.998	0.34348	0.22133
1	0.33903	0.2134
1.002	0.36449	0.21604
1.004	0.34795	0.21076
1.006	0.35093	0.21208
1.008	0.35543	0.20814
1.01	0.34051	0.20552
1.012	0.35093	0.21208
1.014	0.34645	0.20421
1.016	0.34348	0.20814
1.018	0.34795	0.2029
1.02	0.34795	0.20683
1.022	0.34051	0.199
1.024	0.34051	0.20421
1.026	0.35844	0.2003
1.028	0.34199	0.199
1.03	0.33018	0.2003
1.032	0.3346	0.2003
1.034	0.33903	0.2003
1.036	0.33607	0.2029
1.038	0.32141	0.1964
1.04	0.33165	0.1964
1.042	0.33165	0.1951
1.044	0.33607	0.19122
1.046	0.31995	0.19381
1.048	0.30264	0.19251
1.05	0.32287	0.18864
1.052	0.32141	0.18993
1.054	0.31126	0.18993
1.056	0.3156	0.18735
1.058	0.31271	0.18607
1.06	0.31126	0.18993
1.062	0.31271	0.18222
1.064	0.31126	0.18735
1.066	0.30982	0.1835
1.068	0.30551	0.18478
1.07	0.29978	0.18094
1.072	0.29978	0.18735
1.074	0.31271	0.1835
1.076	0.30121	0.1835
1.078	0.30264	0.17839
1.08	0.30694	0.17584
1.082	0.30407	0.17839
1.084	0.30407	0.17711
1.086	0.28842	0.17456
1.088	0.28842	0.17456
1.09	0.30982	0.17076
1.092	0.2856	0.17329
1.094	0.29551	0.17076
1.096	0.28984	0.17711
1.098	0.2856	0.16949
1.1	0.27858	0.16444
1.102	0.28138	0.17202
1.104	0.28138	0.16696
1.106	0.28842	0.16318
1.108	0.29267	0.16444
1.11	0.27578	0.1657
1.112	0.29125	0.16318
1.114	0.28984	0.16067
1.116	0.27998	0.15941
1.118	0.27439	0.16067
1.12	0.28138	0.16067
1.122	0.27439	0.15691
1.124	0.27718	0.15566
1.126	0.26606	0.15941
1.128	0.27021	0.15816
1.13	0.2716	0.15566
1.132	0.26467	0.15067
1.134	0.26191	0.15941
1.136	0.27021	0.14943
1.138	0.24143	0.15067
1.14	0.26467	0.14943
1.142	0.24822	0.14819
1.144	0.26191	0.14695
1.146	0.25231	0.14571
1.148	0.24143	0.14571
1.15	0.25094	0.14695
1.152	0.24143	0.14447
1.154	0.25231	0.14324
1.156	0.23469	0.14447
1.158	0.24414	0.14077
1.16	0.23469	0.13708
1.162	0.23067	0.14077
1.164	0.23067	0.13585
1.166	0.22666	0.13708
1.168	0.22532	0.13831
1.17	0.23469	0.13585
1.172	0.23067	0.13462
1.174	0.22133	0.1334
1.176	0.22133	0.12973
1.178	0.21471	0.13095
1.18	0.20683	0.12973
1.182	0.22266	0.12973
1.184	0.20814	0.12851
1.186	0.23335	0.1273
1.188	0.23067	0.12365
1.19	0.21076	0.12486
1.192	0.199	0.12365
1.194	0.21471	0.12244
1.196	0.20945	0.12002
1.198	0.20421	0.1176
1.2	0.20552	0.12002
1.202	0.19381	0.12002
1.204	0.19381	0.12002
1.206	0.19122	0.11399
1.208	0.19381	0.11399
1.21	0.1964	0.11159
1.212	0.19122	0.11159
1.214	0.19381	0.11279
1.216	0.19381	0.11159
1.218	0.1835	0.11039
1.22	0.18478	0.10441
1.222	0.17329	0.108
1.224	0.17966	0.1068
1.226	0.18222	0.108
1.228	0.16823	0.10322
1.23	0.17839	0.10441
1.232	0.17202	0.10203
1.234	0.16949	0.09847
1.236	0.17329	0.10085
1.238	0.16192	0.10203
1.24	0.15816	0.09847
1.242	0.15691	0.09729
1.244	0.15192	0.09611
1.246	0.15566	0.09611
1.248	0.14819	0.09611
1.25	0.14819	0.09256
1.252	0.14819	0.09374
1.254	0.13831	0.09021
1.256	0.14077	0.09139
1.258	0.13954	0.08669
1.26	0.14324	0.09256
1.262	0.1334	0.08434
1.264	0.14695	0.08551
1.266	0.13708	0.08434
1.268	0.1334	0.08551
1.27	0.142	0.08551
1.272	0.12608	0.08084
1.274	0.12851	0.08318
1.276	0.1273	0.08318
1.278	0.12002	0.07968
1.28	0.1164	0.07851
1.282	0.12123	0.07271
1.284	0.11519	0.07271
1.286	0.12608	0.07619
1.288	0.10561	0.07155
1.29	0.1176	0.07155
1.292	0.12002	0.07387
1.294	0.10919	0.0704
1.296	0.10203	0.06809
1.298	0.108	0.06579
1.3	0.11159	0.06809
1.302	0.10085	0.06809
1.304	0.10085	0.06694
1.306	0.08903	0.06349
1.308	0.08903	0.06579
1.31	0.10203	0.06579
1.312	0.09966	0.06349
1.314	0.09729	0.06234
1.316	0.10203	0.06005
1.318	0.09256	0.0612
1.32	0.09729	0.05891
1.322	0.09139	0.05777
1.324	0.08903	0.05777
1.326
1.328
1.33
1.332
1.334
1.336
1.338
1.34
1.342
1.344
1.346
1.348
1.35
1.352
1.354
1.356
1.358
1.36
1.362
1.364
1.366
1.368
1.37
1.372
1.374
1.376
1.378
1.38
1.382
1.384
1.386
1.388
1.39
1.392
1.394
1.396
1.398
1.4
1.402
1.404
1.406
1.408
1.41
1.412
1.414
1.416
1.418
1.42
1.422
1.424
1.426
1.428
1.43
1.432
1.434
1.436
1.438
1.44
1.442
1.444
1.446
1.448
1.45
1.452
1.454
1.456
1.458
1.46
1.462
1.464
1.466
1.468
1.47
1.472
1.474
1.476
1.478
1.48
1.482
1.484
1.486
1.488
1.49
1.492
1.494
1.496
1.498
1.5
1.502
1.504
1.506
1.508
1.51
1.512
1.514
1.516
1.518
1.52
1.522
1.524
1.526
1.528
1.53
1.532
1.534
1.536
1.538
1.54
1.542
1.544
1.546
1.548
1.55
1.552
1.554
1.556
1.558
1.56
1.562
1.564
1.566
1.568
1.57
1.572
1.574
1.576
1.578
1.58
1.582
1.584
1.586
1.588
1.59
1.592
1.594
1.596
1.598
1.6
1.602
1.604
1.606
1.608
1.61
1.612
1.614
1.616
1.618
1.62
1.622
1.624
1.626
1.628
1.63
1.632
1.634
1.636
1.638
1.64
1.642
1.644
1.646
1.648
1.65
1.652
1.654
1.656
1.658
1.66
1.662
1.664
1.666
1.668
1.67
1.672
1.674
1.676
1.678
1.68
1.682
1.684
1.686
1.688
1.69
1.692
1.694
1.696
1.698
1.7
1.702
1.704
1.706
1.708
1.71
1.712
1.714
1.716
1.718
1.72
1.722
1.724
1.726
1.728
1.73
1.732
1.734
1.736
1.738
1.74
1.742
1.744
1.746
1.748
1.75
1.752
1.754
1.756
1.758
1.76
1.762
1.764
1.766
1.768
1.77
1.772
1.774
1.776
1.778
1.78
1.782
1.784
1.786
1.788
1.79
1.792
1.794
1.796
1.798
1.8
1.802
1.804
1.806
1.808
1.81
1.812
1.814
1.816
1.818
1.82
1.822
1.824
1.826
1.828
1.83
1.832
1.834
1.836
1.838
1.84
1.842
1.844
1.846
1.848
1.85
1.852
1.854
1.856
1.858
1.86
1.862
1.864
1.866
1.868
1.87
1.872
1.874
1.876
1.878
1.88
1.882
1.884
1.886
1.888
1.89
1.892
1.894
1.896
1.898
1.9
1.902
1.904
1.906
1.908
1.91
1.912
1.914
1.916
1.918
1.92
1.922
1.924
1.926
1.928
1.93
1.932
1.934
1.936
1.938
1.94
1.942
1.944
1.946
1.948
1.95
1.952
1.954
1.956
1.958
1.96
1.962
1.964
1.966
1.968
1.97
1.972
1.974
1.976
1.978
1.98
1.982
1.984
1.986
1.988
1.99
1.992
1.994
1.996
1.998
2
2.002
2.004
2.006
2.008
2.01
2.012
2.014
2.016
2.018
2.02
2.022
2.024
2.026
2.028
2.03
2.032
2.034
2.036
2.038
2.04
2.042
2.044
2.046
2.048
2.05
2.052
2.054
2.056
2.058
2.06
2.062
2.064
2.066
2.068
2.07
2.072
2.074
2.076
2.078
2.08
2.082
2.084
2.086
2.088
2.09
2.092
2.094
2.096
2.098
2.1
2.102
2.104
2.106
2.108
2.11
2.112
2.114
2.116
2.118
2.12
2.122
2.124
2.126
2.128
2.13
2.132
2.134
2.136
2.138
2.14
2.142
2.144
2.146
2.148
2.15
2.152
2.154
2.156
2.158
2.16
2.162
2.164
2.166
2.168
2.17
2.172
2.174
2.176
2.178
2.18
2.182
2.184
2.186
2.188
2.19
2.192
2.194
2.196
2.198
2.2
2.202
2.204
2.206
2.208
2.21
2.212
2.214
2.216
2.218
2.22
2.222
2.224
2.226
2.228
2.23
2.232
2.234
2.236
2.238
2.24
2.242
2.244
2.246
2.248
2.25
2.252
2.254
2.256
2.258
2.26
2.262
2.264
2.266
2.268
2.27
2.272
2.274
2.276
2.278
2.28
2.282
2.284
2.286
2.288
2.29
2.292
2.294
2.296
2.298
2.3
2.302
2.304
2.306
2.308
2.31
2.312
2.314
2.316
2.318
2.32
2.322
2.324
2.326
2.328
2.33
2.332
2.334
2.336
2.338
2.34
2.342
2.344
2.346
2.348
2.35
2.352
2.354
2.356
2.358
2.36
2.362
2.364
2.366
2.368
2.37
2.372
2.374
2.376
2.378
2.38
2.382
2.384
2.386
2.388
2.39
2.392
2.394
2.396
2.398
2.4
2.402
2.404
2.406
2.408
2.41
2.412
2.414
2.416
2.418
2.42
2.422
2.424
2.426
2.428
2.43
2.432
2.434
2.436
2.438
2.44
2.442
2.444
2.446
2.448
2.45
2.452
2.454
2.456
2.458
2.46
2.462
2.464
2.466
2.468
2.47
2.472
2.474
2.476
2.478
2.48
2.482
2.484
2.486
2.488
2.49
2.492
2.494
2.496
2.498
2.5
2.502
2.504
2.506
2.508
2.51
2.512
2.514
2.516
2.518
2.52
2.522
2.524
2.526
2.528
2.53
2.532
2.534
2.536
2.538
2.54
2.542
2.544
2.546
2.548
2.55
2.552
2.554
2.556
2.558
2.56
2.562
2.564
2.566
2.568
2.57
2.572
2.574
2.576
2.578
2.58
2.582
2.584
2.586
2.588
2.59
2.592
2.594
2.596
2.598
2.6
2.602
2.604
2.606
2.608
2.61
2.612
2.614
2.616
2.618
2.62
2.622
2.624
2.626
2.628
2.63
2.632
2.634
2.636
2.638
2.64
2.642
2.644
2.646
2.648
2.65
2.652
2.654
2.656
2.658
2.66
2.662
2.664
2.666
2.668
2.67
2.672
2.674
2.676
2.678
2.68
2.682
2.684
2.686
2.688
2.69
2.692
2.694
2.696
2.698
2.7
2.702
2.704
2.706
2.708
2.71
2.712
2.714
2.716
2.718
2.72
2.722
2.724
2.726
2.728
2.73
2.732
2.734
2.736
2.738
2.74
2.742
2.744
2.746
2.748
2.75
2.752
2.754
2.756
2.758
2.76
2.762
2.764
2.766
2.768
2.77
2.772
2.774
2.776
2.778
2.78
2.782
2.784
2.786
2.788
2.79
2.792
2.794
2.796
2.798
2.8
2.802
2.804
2.806
2.808
2.81
2.812
2.814
2.816
2.818
2.82
2.822
2.824
2.826
2.828
2.83
2.832
2.834
2.836
2.838
2.84
2.842
2.844
2.846
2.848
2.85
2.852
2.854
2.856
2.858
2.86
2.862
2.864
2.866
2.868
2.87
2.872
2.874
2.876
2.878
2.88
2.882
2.884
2.886
2.888
2.89
2.892
2.894
2.896
2.898
2.9
2.902
2.904
2.906
2.908
2.91
2.912
2.914
2.916
2.918
2.92
2.922
2.924
2.926
2.928
2.93
2.932
2.934
2.936
2.938
2.94
2.942
2.944
2.946
2.948
2.95
2.952
2.954
2.956
2.958
2.96
2.962
2.964
2.966
2.968
2.97
2.972
2.974
2.976
2.978
2.98
2.982
2.984
2.986
2.988
2.99
2.992
2.994
2.996
2.998
3
3.002
3.004
3.006
3.008
3.01
3.012
3.014
3.016
3.018
3.02
3.022
3.024
3.026
3.028
3.03
3.032
3.034
3.036
3.038
3.04
3.042
3.044
3.046
3.048
3.05
3.052
3.054
3.056
3.058
3.06
3.062
3.064
3.066
3.068
3.07
3.072
3.074
3.076
3.078
3.08
3.082
3.084
3.086
3.088
3.09
3.092
3.094
3.096
3.098
3.1
3.102
3.104
3.106
3.108
3.11
3.112
3.114
3.116
3.118
3.12
3.122
3.124
3.126
3.128
3.13
3.132
3.134
3.136
3.138
3.14
3.142
3.144
3.146
3.148
3.15
3.152
3.154
3.156
3.158
3.16
3.162
3.164
3.166
3.168
3.17
3.172
3.174
3.176
3.178
3.18
3.182
3.184
3.186
3.188
3.19
3.192
3.194
3.196
3.198
3.2
3.202
3.204
3.206
3.208
3.21
3.212
3.214
3.216
3.218
3.22
3.222
3.224
3.226
3.228
3.23
3.232
3.234
3.236
3.238
3.24
3.242
3.244
3.246
3.248
3.25
3.252
3.254
3.256
3.258
3.26
3.262
3.264
3.266
3.268
3.27
3.272
3.274
3.276
3.278
3.28
3.282
3.284
3.286
3.288
3.29
3.292
3.294
3.296
3.298
3.3
3.302
3.304
3.306
3.308
3.31
3.312
3.314
3.316
3.318
3.32
3.322
3.324
3.326
3.328
3.33
3.332
3.334
3.336
3.338
3.34
3.342
3.344
3.346
3.348
3.35
3.352
3.354
3.356
3.358
3.36
3.362
3.364
3.366
3.368
3.37
3.372
3.374
3.376
3.378
3.38
3.382
3.384
3.386
3.388
3.39
3.392
3.394
3.396
3.398
3.4
3.402
3.404
3.406
3.408
3.41
3.412
3.414
3.416
3.418
3.42
3.422
3.424
3.426
3.428
3.43
3.432
3.434
3.436
3.438
3.44
3.442
3.444
3.446
3.448
3.45
3.452
3.454
3.456
3.458
3.46
3.462
3.464
3.466
3.468
3.47
3.472
3.474
3.476
3.478
3.48
3.482
3.484
3.486
3.488
3.49
3.492
3.494
3.496
3.498
3.5
3.502
3.504
3.506
3.508
3.51
3.512
3.514
3.516
3.518
3.52
3.522
3.524
3.526
3.528
3.53
3.532
3.534
3.536
3.538
3.54
3.542
3.544
3.546
3.548
3.55
3.552
3.554
3.556
3.558
3.56
3.562
3.564
3.566
3.568
3.57
3.572
3.574
3.576
3.578
3.58
3.582
3.584
3.586
3.588
3.59
3.592
3.594
3.596
3.598
3.6
3.602
3.604
3.606
3.608
3.61
3.612
3.614
3.616
3.618
3.62
3.622
3.624
3.626
3.628
3.63
3.632
3.634
3.636
3.638
3.64
3.642
3.644
3.646
3.648
3.65
3.652
3.654
3.656
3.658
3.66
3.662

[truncated: 21 more sheets: Fig3b, Fig3c, Fig3d, Fig4a, Fig4b, Fig4c, Fig4d, Supplementary Fig. 2, Supplementary Fig. 3, Supplementary Fig. 4, Supplementary Fig. 5, Supplementary Fig. 6, Supplementary Fig. 7, Supplementary Fig. 8, Supplementary Fig. 9, Supplementary Fig. 10, Supplementary Fig. 24, Supplementary Fig. 25, Supplementary Fig. 26, Supplementary Fig. 27 …]
